# Supplementary material for: Analysing multiple types of molecular profiles simultaneously: connecting the needles in the haystack
Source: BMC Bioinformatics. 2016 Feb 9;17:77. doi: 10.1186/s12859-016-0926-8 (PMC4746904; doi:10.1186/s12859-016-0926-8)
Supplement: Additional file 4 — Table of all results for the breast cancer data set. (TXT 5,742 kb) [file 12859_2016_926_MOESM4_ESM.txt]

ProbeID	Nuc.type	Entrez	GSymbol	chr	Start	End	p.cn	p.me	jointp
A_24_P58506	transcript	79501	OR4F5	1	59754	59813	0.521	NA	0.69
A_24_P101238	transcript	653340	LOC653340	1	123744	123803	0.012	NA	0.041
A_24_P101231	transcript	653340	LOC653340	1	123764	123823	0.568	NA	0.729
A_32_P56615	transcript	653340	LOC653340	1	127982	128041	0.438	NA	0.626
A_23_P256055	transcript	728481	LOC728481	1	218174	218233	0.523	NA	0.687
A_24_P153052	transcript	728481	LOC728481	1	218364	218423	0.935	NA	0.965
A_32_P190568	transcript	728481	LOC728481	1	218399	218458	0.36	NA	0.522
A_32_P41375	transcript	100132287	LOC100132287	1	318706	318765	0.134	NA	0.26
A_32_P50405	transcript	100132287	LOC100132287	1	318706	318765	0.009	NA	0.028
A_32_P162604	transcript	NA	NA	1	456807	456866	0.268	NA	0.407
A_32_P67016	transcript	NA	NA	1	519613	519672	0.773	NA	0.873
A_32_P67014	transcript	NA	NA	1	519633	519692	0.585	NA	0.736
A_32_P130734	transcript	NA	NA	1	525668	525727	0.342	NA	0.496
A_32_P130726	transcript	NA	NA	1	525822	525881	0.075	NA	0.146
A_24_P281853	transcript	NA	NA	1	555346	555377	0.048	NA	0.1
A_24_P281858	transcript	NA	NA	1	555429	555445	0.472	NA	0.634
A_24_P205075	transcript	NA	NA	1	556986	557045	0.459	NA	0.639
A_23_P301925	transcript	NA	NA	1	557430	557489	0.688	NA	0.797
A_24_P410256	transcript	NA	NA	1	558281	558313	0.925	NA	0.968
A_24_P410265	transcript	NA	NA	1	558421	558480	0.012	NA	0.049
A_24_P204335	transcript	NA	NA	1	559117	559139	0.623	NA	0.761
A_24_P222061	transcript	NA	NA	1	559162	559221	0.023	NA	0.077
A_24_P204334	transcript	NA	NA	1	559242	559262	0.004	NA	0.011
A_23_P337726	transcript	NA	NA	1	559247	559306	0.958	NA	0.985
A_24_P222054	transcript	NA	NA	1	559254	559313	0.442	NA	0.612
A_24_P350196	transcript	NA	NA	1	559738	559797	0.287	NA	0.44
A_24_P350200	transcript	NA	NA	1	559821	559880	0.006	NA	0.015
A_24_P273456	transcript	NA	NA	1	560058	560117	0.052	NA	0.096
A_24_P585004	transcript	NA	NA	1	651696	651750	0.443	NA	0.594
A_32_P56618	transcript	100133060	LOC100133060	1	653410	653469	0.082	NA	0.162
A_24_P586390	transcript	100133331	LOC100133331	1	654944	655003	0.9	NA	0.96
A_32_P234780	transcript	NA	NA	1	707249	707308	0.854	0.74	0.907
A_24_P896978	transcript	NA	NA	1	709106	709165	0.579	0.092	0.486
A_23_P149050	transcript	79854	NCRNA00115	1	751506	751565	0.562	0.215	0.555
A_32_P223245	transcript	NA	NA	1	769138	769197	0.639	0.581	0.705
A_24_P750305	transcript	643837	LOC643837	1	779386	779445	0.585	0.882	0.655
A_24_P750304	transcript	643837	LOC643837	1	779426	779485	0.457	0.681	0.504
A_24_P222358	transcript	643837	LOC643837	1	782357	782416	0.552	0.564	0.606
A_24_P222363	transcript	643837	LOC643837	1	782401	782460	0.055	0.62	0.056
A_23_P361027	transcript	643837	LOC643837	1	783380	783439	0.327	0.925	0.361
A_23_P361025	transcript	643837	LOC643837	1	783460	783519	0.62	0.481	0.681
A_32_P196034	transcript	643837	LOC643837	1	784098	784157	0.39	0.168	0.39
A_32_P196036	transcript	643837	LOC643837	1	784301	784360	0.498	0.271	0.517
A_24_P212984	transcript	284593	FAM41C	1	793687	793746	0.417	0.59	0.458
A_24_P464540	transcript	284593	FAM41C	1	793817	793876	0.22	0.838	0.23
A_32_P70203	transcript	284593	FAM41C	1	793900	793918	0.286	0.116	0.268
A_32_P70205	transcript	284593	FAM41C	1	793910	793918	0.756	0.422	0.804
A_24_P583281	transcript	284593	FAM41C	1	799999	800057	0.068	0.78	0.071
A_24_P324284	transcript	NA	NA	1	834876	834935	0.238	0.009	0.009
A_24_P324287	transcript	NA	NA	1	834886	834945	0.16	0.315	0.313
A_24_P481601	transcript	284600	LOC284600	1	839133	839192	0.434	0.042	0.047
A_24_P940999	transcript	100130417	FLJ39609	1	843573	843632	0.994	0.051	0.055
A_24_P402510	transcript	148398	SAMD11	1	869311	869370	0.234	0.022	0.026
A_23_P138058	transcript	26155	NOC2L	1	869511	869570	0.001	0.495	0.054
A_23_P138063	transcript	26155	NOC2L	1	869754	869813	0.242	0	0
A_23_P336015	transcript	26155	NOC2L	1	870769	870828	0.378	0.459	0.512
A_24_P917951	transcript	NA	NA	1	883905	883964	0.882	0.23	0.276
A_32_P359110	transcript	339451	KLHL17	1	889231	889251	0.058	0	0
A_24_P879134	transcript	339451	KLHL17	1	889761	889773	0.4	0.033	0.035
A_24_P879135	transcript	339451	KLHL17	1	890228	890287	0.551	0	0
A_23_P23617	transcript	84069	PLEKHN1	1	900153	900212	0	0.002	0.001
A_23_P23616	transcript	84069	PLEKHN1	1	900163	900222	0.005	0.001	0.001
A_23_P23615	transcript	84069	PLEKHN1	1	900173	900232	0.347	0.002	0.002
A_23_P135734	transcript	84808	C1orf170	1	900463	900522	0.947	0	0
A_24_P316904	transcript	84808	C1orf170	1	900474	900533	0.856	0.008	0.008
A_23_P135742	transcript	84808	C1orf170	1	901092	901151	0.942	0.008	0.008
A_23_P149448	transcript	57801	HES4	1	924504	924563	0.344	0.001	0.001
NM_005101_1_144	transcript	9636	ISG15	1	939292	939351	0.628	0.3	0.629
A_32_P99533	transcript	9636	ISG15	1	939421	939480	0.6	0.785	0.725
NM_005101_1_275	transcript	9636	ISG15	1	939423	939482	0.921	0.204	0.654
A_23_P819	transcript	9636	ISG15	1	939430	939489	0.227	0.545	0.301
A_23_P404628	transcript	9636	ISG15	1	939441	939500	0.125	0.871	0.166
A_32_P99534	transcript	9636	ISG15	1	939441	939500	0.891	0.963	0.964
A_23_P815	transcript	9636	ISG15	1	939452	939511	0.014	0.528	0.017
A_23_P811	transcript	9636	ISG15	1	939721	939780	0.05	0.481	0.055
A_24_P358464	transcript	375790	AGRN	1	977021	977058	0.058	0.265	0.058
A_24_P358462	transcript	375790	AGRN	1	977034	977058	0.001	0.072	0.001
A_23_P115280	transcript	375790	AGRN	1	977046	977058	0.057	0.386	0.057
A_24_P24819	transcript	375790	AGRN	1	980965	981024	0.162	0.297	0.162
A_23_P343411	transcript	375790	AGRN	1	981049	981108	0.049	0.149	0.049
A_23_P343410	transcript	375790	AGRN	1	981068	981127	0.005	0.096	0.005
A_24_P24815	transcript	375790	AGRN	1	981068	981127	0.572	0.491	0.572
A_23_P160828	transcript	54991	C1orf159	1	1007452	1007511	0.056	0.948	0.056
A_23_P160833	transcript	54991	C1orf159	1	1007506	1007565	0.005	0.649	0.005
A_24_P165545	transcript	254173	TTLL10	1	1110252	1110311	0.25	0.171	0.172
A_23_P12215	transcript	8784	TNFRSF18	1	1129429	1129479	0.58	0.015	0.016
A_24_P411119	transcript	8784	TNFRSF18	1	1129642	1129701	0.692	0.823	0.873
A_24_P411121	transcript	8784	TNFRSF18	1	1129682	1129729	0.953	0.83	0.884
A_32_P26092	transcript	7293	TNFRSF4	1	1136712	1136771	0.036	0.22	0.152
A_23_P112970	transcript	7293	TNFRSF4	1	1136860	1136868	0.53	0.054	0.058
A_23_P201338	transcript	51150	SDF4	1	1142330	1142389	0.424	0.327	0.353
A_23_P433175	transcript	51150	SDF4	1	1142876	1142935	0.8	0.029	0.031
A_23_P35021	transcript	126792	B3GALT6	1	1158831	1158890	0.222	0.168	0.174
A_23_P35014	transcript	126792	B3GALT6	1	1158902	1158961	0.001	0.044	0.003
A_24_P174071	transcript	126792	B3GALT6	1	1159379	1159438	0.614	0.132	0.151
A_24_P174063	transcript	NA	NA	1	1160233	1160292	0.278	0.792	0.795
A_32_P75792	transcript	388581	FAM132A	1	1167838	1167889	0.294	0.108	0.113
A_32_P75793	transcript	388581	FAM132A	1	1167858	1167889	0.403	0	0
A_24_P102660	transcript	118424	UBE2J2	1	1179215	1179274	0.538	0.22	0.241
A_24_P17300	transcript	118424	UBE2J2	1	1179834	1179893	0.7	0.343	0.356
A_24_P17302	transcript	118424	UBE2J2	1	1179854	1179913	0.913	0.507	0.546
A_23_P217886	transcript	118424	UBE2J2	1	1180706	1180730	0.542	0.035	0.038
A_23_P217883	transcript	118424	UBE2J2	1	1182361	1182373	0.294	0.316	0.327
A_23_P217881	transcript	118424	UBE2J2	1	1182483	1182542	0.74	0.001	0.001
A_24_P50937	transcript	100128842	LOC100128842	1	1183585	1183644	0.211	0.203	0.218
A_24_P50944	transcript	100128842	LOC100128842	1	1184119	1184178	0.843	0.573	0.631
A_23_P46412	transcript	6339	SCNN1D	1	1216176	1216196	0.301	0.973	0.823
A_23_P46408	transcript	6339	SCNN1D	1	1216308	1216367	0.189	0.165	0.188
A_23_P23623	transcript	116983	ACAP3	1	1218816	1218875	0.006	0	0
A_23_P23625	transcript	116983	ACAP3	1	1218908	1218951	0.481	0.204	0.266
A_23_P23630	transcript	116983	ACAP3	1	1219404	1219442	0.109	0.111	0.119
A_23_P12231	transcript	116983	ACAP3	1	1225085	1225144	0.137	0.002	0.004
A_24_P281497	transcript	116983	ACAP3	1	1225911	1225935	0.57	0.225	0.31
A_24_P281498	transcript	116983	ACAP3	1	1225922	1225935	0.83	0.557	0.707
A_23_P51884	transcript	126789	PUSL1	1	1236813	1236872	0.24	0.031	0.031
A_23_P51876	transcript	126789	PUSL1	1	1236858	1236917	0.512	0.59	0.706
A_23_P35029	transcript	54973	CPSF3L	1	1238050	1238109	0.757	0.015	0.029
A_23_P35030	transcript	54973	CPSF3L	1	1238142	1238192	0.623	0.518	0.642
A_24_P225520	transcript	727825	LOC727825	1	1252257	1252275	0.744	0.471	0.613
A_24_P225518	transcript	727825	LOC727825	1	1252485	1252544	0.041	0.128	0.062
A_23_P63283	transcript	727825	LOC727825	1	1253142	1253201	0.239	0.017	0.019
A_23_P63281	transcript	727825	LOC727825	1	1253369	1253428	0.547	0.002	0.002
A_24_P234105	transcript	727825	LOC727825	1	1253652	1253711	0.758	0	0
A_24_P234103	transcript	727825	LOC727825	1	1253732	1253791	0.517	0	0
A_23_P74684	transcript	727855	LOC727855	1	1259428	1259487	0.085	0.716	0.22
A_23_P201342	transcript	642469	LOC642469	1	1260582	1260641	0.371	0.249	0.374
A_23_P201341	transcript	642469	LOC642469	1	1260598	1260657	0.522	0.279	0.434
A_23_P347432	transcript	642469	LOC642469	1	1261383	1261442	0.949	0.934	0.986
A_23_P32443	transcript	727882	LOC727882	1	1277938	1277997	0.985	0.073	0.13
A_23_P32444	transcript	727882	LOC727882	1	1277962	1278021	0.818	0.195	0.317
A_24_P353897	transcript	54587	MXRA8	1	1279114	1279173	0.005	0.19	0.005
A_24_P353905	transcript	727882	LOC727882	1	1279315	1279349	0.071	0.295	0.071
A_23_P103885	transcript	727877	LOC727877	1	1299133	1299145	0.197	0.745	0.214
A_23_P103888	transcript	727877	LOC727877	1	1299312	1299371	0	0	0
A_23_P217899	transcript	81669	CCNL2	1	1311203	1311262	0	0.131	0
A_23_P217895	transcript	81669	CCNL2	1	1311496	1311555	0.013	0.058	0.012
A_23_P326900	transcript	81669	CCNL2	1	1311754	1311813	0.517	0.785	0.839
A_24_P51588	transcript	727877	LOC727877	1	1312526	1312585	0.089	0.209	0.15
A_24_P376339	transcript	81669	CCNL2	1	1317572	1317631	0.852	0.566	0.759
A_24_P376341	transcript	81669	CCNL2	1	1317612	1317671	0.442	0.166	0.271
A_24_P781758	transcript	148413	LOC148413	1	1326387	1326446	0.006	0	0
A_24_P781757	transcript	148413	LOC148413	1	1326456	1326515	0.932	0.049	0.066
A_23_P97473	transcript	642393	LOC642393	1	1327224	1327283	0.565	0.436	0.535
A_23_P97476	transcript	642393	LOC642393	1	1327287	1327346	0.2	0	0
A_24_P8760	transcript	642393	LOC642393	1	1327331	1327390	0.559	0.027	0.041
A_24_P8768	transcript	642393	LOC642393	1	1331056	1331115	0.099	0	0
A_23_P86088	transcript	441869	LOC441869	1	1343744	1343803	0.07	0	0
A_23_P86080	transcript	100132549	LOC100132549	1	1344053	1344112	0.501	0.111	0.149
A_23_P86079	transcript	100132549	LOC100132549	1	1344073	1344132	0.106	0	0
A_24_P311063	transcript	100132549	LOC100132549	1	1344585	1344644	0.935	0.332	0.432
A_23_P86090	transcript	727901	LOC727901	1	1365789	1365848	0.914	0.056	0.092
A_23_P86089	transcript	727901	LOC727901	1	1365928	1365987	0.172	0	0
A_24_P122746	transcript	727901	LOC727901	1	1367576	1367635	0.178	0.002	0.005
A_24_P122744	transcript	727901	LOC727901	1	1367770	1367829	0.02	0.125	0.056
A_23_P318489	transcript	219293	ATAD3C	1	1394147	1394206	0.636	0	0
A_23_P318486	transcript	219293	ATAD3C	1	1394162	1394221	0.722	0.118	0.165
A_23_P386346	transcript	727868	LOC727868	1	1415626	1415667	0.197	0.879	0.368
A_23_P74688	transcript	727868	LOC727868	1	1420731	1420790	0.527	0.894	0.848
A_23_P74697	transcript	727868	LOC727868	1	1421100	1421159	0	0.519	0.001
A_23_P302750	transcript	83858	ATAD3B	1	1422752	1422811	0.074	0.493	0.133
A_23_P74696	transcript	55210	ATAD3A	1	1459390	1459449	0.021	0.044	0.021
A_23_P201357	transcript	55210	ATAD3A	1	1459646	1459705	0.07	0	0.066
A_23_P201350	transcript	55210	ATAD3A	1	1459766	1459825	0.694	0.682	0.729
NM_018188_1_2425	transcript	55210	ATAD3A	1	1459870	1459929	0.239	0.102	0.233
NM_018188_1_2426	transcript	55210	ATAD3A	1	1459871	1459930	0.767	0.729	0.807
A_32_P161913	transcript	339453	C1orf70	1	1460107	1460166	0.135	0.66	0.136
A_23_P63287	transcript	29101	SSU72	1	1467152	1467211	0.309	0.976	0.312
A_23_P63289	transcript	29101	SSU72	1	1467192	1467251	0.818	0.976	0.876
A_23_P307000	transcript	29101	SSU72	1	1487595	1487652	0.063	0.718	0.063
A_23_P307002	transcript	29101	SSU72	1	1487737	1487796	0.019	0.184	0.019
A_23_P307003	transcript	29101	SSU72	1	1487809	1487868	0.068	0.576	0.068
A_24_P324399	transcript	NA	NA	1	1500324	1500383	0.015	0.044	0.015
A_24_P324396	transcript	NA	NA	1	1500394	1500453	0.897	0.009	0.683
A_24_P731549	transcript	643988	LOC643988	1	1523475	1523534	0.728	0.862	0.744
A_24_P478151	transcript	100128968	LOC100128968	1	1542433	1542492	0.812	0.77	0.833
A_24_P478153	transcript	100128968	LOC100128968	1	1542453	1542512	0.811	0.942	0.84
A_23_P72725	transcript	142678	MIB2	1	1550579	1550638	0.931	0.98	0.943
A_23_P436103	transcript	142678	MIB2	1	1553916	1553965	0.25	NA	0.317
A_24_P259328	transcript	142678	MIB2	1	1554805	1554809	0.013	NA	0.04
A_24_P259326	transcript	142678	MIB2	1	1555654	1555713	0.506	NA	0.603
A_23_P74088	transcript	8510	MMP23B	1	1559531	1559570	0.565	NA	0.663
A_23_P74086	transcript	8510	MMP23B	1	1559750	1559809	0.204	NA	0.283
A_24_P96702	transcript	728642	CDC2L2	1	1560603	1560662	0.701	NA	0.786
A_24_P96709	transcript	728642	CDC2L2	1	1560786	1560844	0.526	NA	0.626
A_23_P501460	transcript	984	CDC2L1	1	1561035	1561081	0.739	NA	0.83
A_23_P501461	transcript	984	CDC2L1	1	1561281	1561340	0.401	NA	0.5
A_24_P105244	transcript	728642	CDC2L2	1	1562640	1562699	0.804	NA	0.878
A_24_P355772	transcript	984	CDC2L1	1	1565674	1565676	0.777	NA	0.86
A_24_P942211	transcript	728661	LOC728661	1	1583277	1583336	0.33	NA	0.416
A_23_P61860	transcript	728661	RP11-345P4.4	1	1591362	1591421	0.42	NA	0.526
A_24_P113815	transcript	728661	LOC728661	1	1596853	1596892	0.295	0.683	0.308
A_24_P312915	transcript	984	CDC2L1	1	1624514	1624568	0.391	0.354	0.42
A_23_P217804	transcript	984	CDC2L1	1	1640697	1640756	0.105	0.008	0.086
A_24_P42173	transcript	984	CDC2L1	1	1642908	1642967	0.931	0.712	0.961
A_24_P937644	transcript	NA	NA	1	1656854	1656913	0.479	0.368	0.523
A_23_P200056	transcript	65220	NADK	1	1673271	1673330	0.993	0.093	0.574
A_23_P200055	transcript	65220	NADK	1	1673369	1673428	0.871	0.112	0.6
A_24_P389994	transcript	65220	NADK	1	1674880	1674939	0.766	0.993	0.901
A_24_P307546	transcript	65220	NADK	1	1677573	1677632	0.835	0.494	0.843
A_23_P22925	transcript	2782	GNB1	1	1707268	1707327	0.673	0.355	0.675
A_23_P22926	transcript	2782	GNB1	1	1707308	1707367	0.039	0.002	0.038
A_24_P71024	transcript	2782	GNB1	1	1710466	1710525	0.477	0.59	0.478
A_24_P71021	transcript	2782	GNB1	1	1711777	1711836	0.891	0.714	0.916
A_24_P683413	transcript	NA	NA	1	1793640	1793699	0.255	0.34	0.322
A_23_P62588	transcript	163688	CALML6	1	1838347	1838373	0.843	0.988	0.982
A_23_P429624	transcript	339456	TMEM52	1	1839423	1839461	0.01	0.856	0.016
A_23_P429625	transcript	339456	TMEM52	1	1839433	1839461	0.131	0.585	0.18
A_23_P429627	transcript	339456	TMEM52	1	1839453	1839461	0.469	0.991	0.704
A_24_P85258	transcript	85452	KIAA1751	1	1874900	1874959	0.95	0.516	0.87
A_24_P85265	transcript	85452	KIAA1751	1	1874971	1875030	0.143	0.606	0.175
A_24_P383267	transcript	85452	KIAA1751	1	1885097	1885156	0.505	0.095	0.33
A_24_P76338	transcript	2563	GABRD	1	1950470	1950529	0.398	0.46	0.576
A_23_P309720	transcript	2563	GABRD	1	1950994	1951053	0.912	0.505	0.718
A_23_P217818	transcript	2563	GABRD	1	1951665	1951724	0.244	0.844	0.513
A_32_P181817	transcript	2563	GABRD	1	1951850	1951909	0.415	0.01	0.048
A_32_P181822	transcript	2563	GABRD	1	1951952	1952011	0.002	0	0
A_24_P924462	transcript	5590	PRKCZ	1	2022121	2022180	0.576	0.18	0.576
A_24_P148026	transcript	NA	NA	1	2103382	2103441	0.817	0.63	0.865
A_23_P11531	transcript	NA	NA	1	2103392	2103451	0.823	0.894	0.895
A_24_P148027	transcript	NA	NA	1	2103392	2103451	0.944	0.782	0.979
A_24_P49214	transcript	100129828	LOC100129828	1	2106323	2106382	0.518	0.42	0.537
A_23_P51187	transcript	5590	PRKCZ	1	2106563	2106622	0.035	0.402	0.036
A_23_P51186	transcript	5590	PRKCZ	1	2106614	2106673	0.419	0.068	0.398
A_23_P384108	transcript	100128003	LOC100128003	1	2112412	2112471	0.011	0.189	0.011
A_23_P121	transcript	199990	C1orf86	1	2133882	2133941	0.061	0.678	0.061
A_24_P338603	transcript	6497	SKI	1	2227376	2227435	0.419	NA	0.517
A_23_P45717	transcript	6497	SKI	1	2228400	2228459	0.657	NA	0.733
A_23_P325631	transcript	6497	SKI	1	2229233	2229292	0.012	NA	0.033
A_24_P362100	transcript	6497	SKI	1	2230742	2230801	0.856	NA	0.913
A_23_P160129	transcript	79906	MORN1	1	2278851	2278897	0.082	0.612	0.197
A_24_P165205	transcript	79906	MORN1	1	2278876	2278897	0.342	0.626	0.554
A_24_P165206	transcript	79906	MORN1	1	2278881	2278897	0.57	0.08	0.177
A_23_P85392	transcript	11079	RER1	1	2323576	2323635	0.712	0.519	0.736
A_32_P152398	transcript	11079	RER1	1	2323576	2323635	0.25	0.258	0.329
A_23_P85391	transcript	11079	RER1	1	2323636	2323641	0.522	0.741	0.793
A_32_P152400	transcript	11079	RER1	1	2324447	2324506	0.501	0.855	0.794
A_24_P79591	transcript	11079	RER1	1	2325517	2325576	0.742	0.52	0.734
A_24_P79590	transcript	11079	RER1	1	2325638	2325697	0.473	0.766	0.747
A_23_P501745	transcript	5192	PEX10	1	2326715	2326774	0.59	0.687	0.82
A_23_P501747	transcript	5192	PEX10	1	2326795	2326854	0.441	0.225	0.376
A_24_P173727	transcript	5192	PEX10	1	2331722	2331750	0.615	0.659	0.807
A_24_P173724	transcript	5192	PEX10	1	2331742	2331750	0.106	0.216	0.16
A_24_P372834	transcript	9651	PLCH2	1	2412504	2412563	0.508	0.616	0.607
A_24_P372833	transcript	9651	PLCH2	1	2412509	2412568	0.173	0.078	0.173
A_24_P21887	transcript	9651	PLCH2	1	2426008	2426067	0.134	0.693	0.141
A_23_P217926	transcript	9651	PLCH2	1	2426057	2426116	0.406	0.922	0.488
A_24_P21883	transcript	9651	PLCH2	1	2426211	2426252	0.78	0.542	0.851
A_24_P62476	transcript	9651	PLCH2	1	2426515	2426574	0.928	0.57	0.906
A_24_P62469	transcript	9651	PLCH2	1	2426655	2426714	0.326	0.184	0.346
A_23_P149690	transcript	55229	PANK4	1	2431990	2432049	0.085	0.829	0.087
A_23_P149692	transcript	55229	PANK4	1	2432054	2432081	0.025	0.003	0.02
A_32_P234184	transcript	388585	HES5	1	2450050	2450109	0.167	0.793	0.277
A_32_P234187	transcript	388585	HES5	1	2450110	2450169	0.912	0.756	0.914
A_24_P661220	transcript	115110	LOC115110	1	2471563	2471573	0.968	0.992	0.998
A_23_P126903	transcript	8764	TNFRSF14	1	2479162	2479221	0.279	0.013	0.076
A_23_P126908	transcript	8764	TNFRSF14	1	2479215	2479274	0.744	0.009	0.068
A_23_P357239	transcript	127281	C1orf93	1	2512096	2512155	0.191	0.498	0.258
A_23_P357235	transcript	127281	C1orf93	1	2512276	2512335	0.876	0.138	0.383
A_32_P84289	transcript	127281	C1orf93	1	2512337	2512396	0.797	0.005	0.066
A_23_P138294	transcript	79258	MMEL1	1	2512385	2512388	0	0.07	0
A_23_P138297	transcript	79258	MMEL1	1	2513316	2513326	0.005	0.794	0.005
A_23_P148835	transcript	140625	ACTRT2	1	2928345	2928404	0.026	0.817	0.39
A_23_P148830	transcript	140625	ACTRT2	1	2929196	2929255	0.011	0.177	0.107
A_23_P148829	transcript	140625	ACTRT2	1	2929252	2929311	0.363	0.493	0.527
A_23_P425201	transcript	440556	FLJ42875	1	2966065	2966124	0.141	0.06	0.058
A_23_P425207	transcript	440556	FLJ42875	1	2966233	2966292	0.981	0.157	0.17
A_23_P425210	transcript	440556	FLJ42875	1	2966293	2966352	0.119	0.825	0.662
A_24_P366785	transcript	100129346	LOC100129346	1	2970661	2970720	0.227	0.241	0.261
A_24_P366787	transcript	100129346	LOC100129346	1	2970681	2970726	0.22	0.913	0.813
A_23_P85387	transcript	NA	NA	1	3086719	3086778	0.001	NA	0.009
A_23_P125972	transcript	63976	PRDM16	1	3332591	3332649	0.228	0.905	0.278
A_32_P225819	transcript	63976	PRDM16	1	3344754	3344813	0.889	0.358	0.811
A_32_P225816	transcript	63976	PRDM16	1	3344922	3344981	0.003	0.02	0.003
NM_014448_2_1420	transcript	27237	ARHGEF16	1	3386240	3386299	0.11	0.004	0.051
A_23_P114671	transcript	27237	ARHGEF16	1	3387145	3387204	0.095	0.862	0.101
A_23_P114670	transcript	27237	ARHGEF16	1	3387339	3387398	0.014	0.063	0.014
A_24_P926960	transcript	1953	MEGF6	1	3394857	3394916	0.451	0.429	0.548
A_23_P62580	transcript	1953	MEGF6	1	3396459	3396518	0.843	0.017	0.193
A_23_P62583	transcript	1953	MEGF6	1	3396522	3396581	0.72	0.452	0.798
A_23_P51181	transcript	1953	MEGF6	1	3400507	3400548	0.419	0.889	0.533
A_24_P7494	transcript	NA	NA	1	3490110	3490169	0.069	0.145	0.07
A_23_P339773	transcript	127262	TPRG1L	1	3535805	3535864	0.018	0	0
A_23_P339768	transcript	127262	TPRG1L	1	3536489	3536548	0.608	0.061	0.061
A_23_P137358	transcript	49856	WDR8	1	3537479	3537538	0.974	0.004	0.004
A_23_P137359	transcript	49856	WDR8	1	3538040	3538081	0.793	0.005	0.005
A_23_P137361	transcript	49856	WDR8	1	3538675	3538734	0.146	0.029	0.028
A_24_P932220	transcript	NA	NA	1	3565516	3565575	0.602	0.163	0.164
A_23_P74081	transcript	7161	TP73	1	3637488	3637489	0.21	0.005	0.005
NM_005427_1_1638	transcript	7161	TP73	1	3637930	3637980	0.769	0.115	0.115
A_23_P74078	transcript	7161	TP73	1	3637945	3637980	0.652	0.071	0.074
A_24_P413470	transcript	7161	TP73	1	3639401	3639460	0.71	0.003	0.003
A_32_P73775	transcript	57212	KIAA0495	1	3644559	3644618	0.5	0.372	0.397
A_23_P381478	transcript	148870	CCDC27	1	3672964	3673023	0.173	0.591	0.426
A_32_P71675	transcript	388588	LOC388588	1	3681807	3681866	0.318	0.163	0.224
A_32_P71671	transcript	388588	LOC388588	1	3682327	3682386	0.994	0.947	0.986
A_23_P96771	transcript	57470	LRRC47	1	3686682	3686741	0.98	0	0
A_23_P96773	transcript	57470	LRRC47	1	3686860	3686919	0.374	0.515	0.602
A_23_P96775	transcript	57470	LRRC47	1	3686900	3686959	0.283	0.751	0.622
A_23_P96777	transcript	57470	LRRC47	1	3686987	3687046	0.373	0.102	0.13
A_24_P19660	transcript	57470	LRRC47	1	3687669	3687728	0.037	0.401	0.154
A_24_P19662	transcript	57470	LRRC47	1	3687689	3687748	0.389	0.336	0.447
A_32_P126222	transcript	57470	LRRC47	1	3687690	3687749	0.482	0.806	0.841
A_32_P126221	transcript	57470	LRRC47	1	3687700	3687759	0.296	0.048	0.065
A_23_P200043	transcript	9731	KIAA0562	1	3718531	3718590	0.685	0.678	0.734
A_23_P200040	transcript	9731	KIAA0562	1	3718651	3718710	0.414	0.825	0.424
A_23_P200047	transcript	9731	KIAA0562	1	3718771	3718830	0.504	0.722	0.54
A_24_P295871	transcript	9731	KIAA0562	1	3729640	3729665	0.682	0.013	0.44
A_24_P295877	transcript	9731	KIAA0562	1	3729965	3729986	0.688	0.039	0.532
A_24_P370626	transcript	1677	DFFB	1	3778961	3778996	0.003	0.046	0.003
A_24_P370625	transcript	1677	DFFB	1	3790025	3790084	0.017	0.427	0.017
A_23_P44546	transcript	1677	DFFB	1	3791386	3791445	0.005	0.131	0.004
A_23_P44545	transcript	1677	DFFB	1	3791450	3791509	0.961	0.049	0.574
A_24_P278684	transcript	1677	DFFB	1	3791737	3791796	0.14	0.236	0.141
A_32_P77950	transcript	339448	C1orf174	1	3795642	3795701	0.066	0.346	0.066
A_24_P298877	transcript	339448	C1orf174	1	3795713	3795772	0.997	0.024	0.523
A_23_P158513	transcript	NA	NA	1	3818896	3818955	0.839	0.321	0.853
A_24_P932339	transcript	728716	LOC728716	1	3912379	3912438	0.594	NA	0.67
A_24_P641406	transcript	NA	NA	1	4135708	4135767	0.145	NA	0.222
A_24_P499481	transcript	NA	NA	1	4480750	4480809	0.632	NA	0.686
A_32_P185087	transcript	55966	AJAP1	1	4672216	4672275	0.438	NA	0.526
A_32_P185089	transcript	55966	AJAP1	1	4672236	4672295	0.544	NA	0.609
A_23_P23159	transcript	55966	AJAP1	1	4742611	4742670	0.019	NA	0.058
A_23_P23155	transcript	55966	AJAP1	1	4742768	4742827	0.681	NA	0.743
A_23_P23153	transcript	55966	AJAP1	1	4742880	4742939	0.085	NA	0.148
A_24_P604989	transcript	NA	NA	1	4751604	4751663	0.351	NA	0.44
A_24_P604986	transcript	NA	NA	1	4751819	4751878	0.038	NA	0.093
A_32_P113982	transcript	NA	NA	1	5834900	5834959	0.648	NA	0.73
A_23_P351734	transcript	261734	NPHP4	1	5845476	5845535	0.629	NA	0.692
A_23_P351735	transcript	261734	NPHP4	1	5845516	5845575	0.849	NA	0.901
A_23_P351739	transcript	261734	NPHP4	1	5845740	5845799	0.031	NA	0.063
A_23_P138235	transcript	NA	NA	1	6035220	6035279	0.656	0.055	0.075
A_24_P154	transcript	8514	KCNAB2	1	6079959	6080004	0.818	NA	0.884
A_24_P151	transcript	8514	KCNAB2	1	6081151	6081210	0.833	NA	0.907
A_23_P1007	transcript	8514	KCNAB2	1	6081275	6081334	0.015	NA	0.04
A_23_P501238	transcript	8514	KCNAB2	1	6082675	6082734	0.586	NA	0.677
A_23_P501232	transcript	8514	KCNAB2	1	6082961	6083020	0.223	NA	0.31
A_23_P501230	transcript	8514	KCNAB2	1	6083041	6083100	0.143	NA	0.198
A_23_P385254	transcript	26038	CHD5	1	6084457	6084516	0.19	NA	0.27
A_23_P385263	transcript	26038	CHD5	1	6085580	6085639	0.061	NA	0.113
A_24_P251133	transcript	26038	CHD5	1	6088928	6088934	0.115	NA	0.182
A_24_P85188	transcript	100131864	LOC100131864	1	6159759	6159818	0.462	0.724	0.74
A_24_P849801	transcript	6146	RPL22	1	6168626	6168685	0.185	0.814	0.799
A_23_P115455	transcript	6146	RPL22	1	6168858	6168917	0.039	0.27	0.256
A_32_P217814	transcript	6146	RPL22	1	6168894	6168953	0.257	0.058	0.059
A_32_P217812	transcript	6146	RPL22	1	6168934	6168993	0.223	0.007	0.007
A_24_P41348	transcript	6146	RPL22	1	6169369	6169428	0.08	0.418	0.408
A_32_P202590	transcript	6146	RPL22	1	6169392	6169451	0.328	0.111	0.112
A_32_P202588	transcript	6146	RPL22	1	6169446	6169463	0.516	0.786	0.796
A_24_P289480	transcript	6146	RPL22	1	6175684	6175701	0.095	0.006	0.006
A_24_P750636	transcript	6146	RPL22	1	6175691	6175701	0.549	0.01	0.01
A_23_P336002	transcript	388591	RNF207	1	6193017	6193076	0.862	0.067	0.068
A_23_P336000	transcript	388591	RNF207	1	6193029	6193085	0.458	0.051	0.051
A_32_P190571	transcript	388591	RNF207	1	6201989	6202048	0.137	0.077	0.076
A_24_P128521	transcript	23463	ICMT	1	6203843	6203902	0.097	0.227	0.224
A_24_P128524	transcript	23463	ICMT	1	6203903	6203962	0.685	0.342	0.347
A_23_P104062	transcript	23463	ICMT	1	6206211	6206270	0.186	0.83	0.828
A_23_P104065	transcript	23463	ICMT	1	6206578	6206637	0.684	0.564	0.576
A_23_P104066	transcript	23463	ICMT	1	6206693	6206752	0	0	0
A_23_P343261	transcript	148645	C1orf211	1	6221866	6221925	0.305	0.609	0.611
A_23_P97651	transcript	387509	GPR153	1	6232113	6232172	0.082	0.093	0.091
A_23_P97652	transcript	387509	GPR153	1	6232173	6232232	0.327	0.813	0.821
A_23_P86259	transcript	11332	ACOT7	1	6247018	6247077	0.212	0.172	0.175
A_24_P205584	transcript	11332	ACOT7	1	6247285	6247342	0.885	0.008	0.008
A_24_P931201	transcript	100130071	LOC100130071	1	6249697	6249756	0.046	0.824	0.42
NM_007274_1_839	transcript	11332	ACOT7	1	6263918	6263933	0.627	0.131	0.15
A_24_P205589	transcript	11332	ACOT7	1	6277511	6277570	0.992	0.993	1
A_24_P214196	transcript	54626	HES2	1	6395624	6395683	0.509	0.153	0.283
A_24_P214198	transcript	54626	HES2	1	6395647	6395706	0.569	0.012	0.043
A_23_P201687	transcript	54626	HES2	1	6395720	6395779	1	0.179	0.337
A_23_P201686	transcript	54626	HES2	1	6395740	6395799	0.995	0.06	0.145
A_23_P304712	transcript	54626	HES2	1	6398201	6398260	0.84	0.236	0.431
A_23_P304716	transcript	54626	HES2	1	6398324	6398383	0.651	0.021	0.033
A_24_P913052	transcript	54626	HES2	1	6400821	6400880	0.058	0.208	0.114
A_23_P12405	transcript	83715	ESPN	1	6443283	6443342	0.74	0.933	0.974
A_23_P12402	transcript	83715	ESPN	1	6443313	6443372	0.175	0.122	0.156
A_23_P126843	transcript	8718	TNFRSF25	1	6443820	6443879	0.036	0.006	0.007
A_23_P126844	transcript	8718	TNFRSF25	1	6443832	6443891	0.269	0.075	0.109
A_23_P149626	transcript	57449	PLEKHG5	1	6449809	6449868	0.13	0.382	0.272
A_23_P149627	transcript	57449	PLEKHG5	1	6449885	6449944	0.111	0.043	0.061
A_24_P379450	transcript	79707	NOL9	1	6504152	6504211	0.796	0.229	0.541
A_24_P379451	transcript	79707	NOL9	1	6504192	6504251	0.473	0.211	0.44
A_23_P126726	transcript	79707	NOL9	1	6508275	6508334	0.001	0.073	0.001
A_23_P126727	transcript	79707	NOL9	1	6508362	6508421	0.237	0.163	0.25
A_23_P160890	transcript	80835	TAS1R1	1	6561898	6561957	0.322	0.244	0.281
A_23_P160886	transcript	80835	TAS1R1	1	6562340	6562399	0.195	0.017	0.018
A_23_P149509	transcript	3104	ZBTB48	1	6571077	6571089	0.607	0.981	0.98
A_23_P149508	transcript	3104	ZBTB48	1	6571449	6571491	0.021	0.656	0.14
A_23_P149506	transcript	3104	ZBTB48	1	6571798	6571857	0.309	0.032	0.033
A_23_P341223	transcript	9903	KLHL21	1	6573423	6573482	0.427	0.131	0.147
A_23_P341218	transcript	9903	KLHL21	1	6573513	6573572	0.064	0.271	0.204
A_23_P201471	transcript	9903	KLHL21	1	6575359	6575367	0.461	0.029	0.033
A_23_P201478	transcript	9903	KLHL21	1	6575649	6575708	0	0	0
A_23_P201474	transcript	9903	KLHL21	1	6576082	6576141	0	0	0
A_23_P384559	transcript	148479	PHF13	1	6606161	6606220	0.757	0.359	0.432
A_23_P384555	transcript	148479	PHF13	1	6606399	6606458	0.016	0.484	0.108
A_32_P58425	transcript	148479	PHF13	1	6606399	6606458	0.831	0.089	0.11
A_32_P140292	transcript	90326	THAP3	1	6615496	6615555	0.032	0.573	0.137
A_32_P140289	transcript	90326	THAP3	1	6615556	6615615	0.412	0.465	0.571
A_23_P340891	transcript	90326	THAP3	1	6615765	6615824	0.335	0.005	0.005
A_23_P340890	transcript	90326	THAP3	1	6615896	6615955	0.689	0.312	0.434
A_23_P340889	transcript	90326	THAP3	1	6615956	6616015	0.254	0	0
A_23_P103942	transcript	55735	DNAJC11	1	6616962	6617020	0.294	0.257	0.312
A_23_P103943	transcript	55735	DNAJC11	1	6617001	6617060	0	0.091	0
A_24_P413732	transcript	55735	DNAJC11	1	6619932	6619987	0.79	0.019	0.03
A_24_P413735	transcript	55735	DNAJC11	1	6620098	6620151	1	0.004	0.004
A_32_P112936	transcript	NA	NA	1	6707370	6707429	0.029	0.265	0.064
A_32_P112933	transcript	NA	NA	1	6707414	6707473	0.274	0.948	0.526
A_32_P225173	transcript	NA	NA	1	6766725	6766784	0.193	NA	0.282
A_23_P138117	transcript	23261	CAMTA1	1	6807834	6807857	0.745	NA	0.812
A_23_P138114	transcript	23261	CAMTA1	1	6854440	6854499	0.059	NA	0.114
A_24_P302406	transcript	NA	NA	1	6870491	6870550	0.646	NA	0.726
A_32_P921149	transcript	100129476	LOC100129476	1	7034262	7034321	0.123	NA	0.214
A_24_P938263	transcript	NA	NA	1	7132235	7132294	0.541	NA	0.622
A_24_P936860	transcript	NA	NA	1	7677111	7677170	0.699	NA	0.756
A_32_P234591	transcript	NA	NA	1	7701717	7701776	0.201	NA	0.305
A_24_P220921	transcript	23261	CAMTA1	1	7749630	7749689	0.666	0.601	0.809
A_24_P220914	transcript	23261	CAMTA1	1	7750098	7750157	0.94	0.457	0.756
A_32_P4985	transcript	23261	CAMTA1	1	7751848	7751907	0.028	0.038	0.025
A_32_P4983	transcript	23261	CAMTA1	1	7751976	7752035	0.668	0.135	0.284
A_23_P97532	transcript	9341	VAMP3	1	7759955	7759965	0.807	0.013	0.063
A_23_P97531	transcript	9341	VAMP3	1	7759965	7759965	0.03	0.63	0.052
A_24_P370889	transcript	9341	VAMP3	1	7763443	7763502	0.361	0.397	0.512
A_24_P370887	transcript	9341	VAMP3	1	7763543	7763602	0.511	0.558	0.714
A_24_P230948	transcript	8863	PER3	1	7786361	7786420	0.567	0.252	0.323
A_23_P201463	transcript	8863	PER3	1	7825442	7825501	0.637	0.033	0.04
A_23_P201461	transcript	8863	PER3	1	7825930	7825989	0.081	0.059	0.061
A_24_P291231	transcript	8863	PER3	1	7827228	7827287	0.499	0.168	0.246
A_23_P63340	transcript	10911	UTS2	1	7830346	7830405	0.036	0.284	0.106
A_23_P63343	transcript	10911	UTS2	1	7830416	7830475	0	0	0
A_24_P45620	transcript	10911	UTS2	1	7830476	7830529	0.102	0.565	0.293
A_23_P51936	transcript	3604	TNFRSF9	1	7903310	7903369	0.358	0.822	0.727
A_23_P51937	transcript	3604	TNFRSF9	1	7903398	7903457	0.588	0.009	0.017
A_23_P74740	transcript	11315	PARK7	1	7967755	7967814	0.006	0.037	0.01
A_23_P74738	transcript	11315	PARK7	1	7967835	7967894	0.16	0.824	0.536
A_23_P46465	transcript	54206	ERRFI1	1	7994595	7994654	0.402	0.982	0.64
A_32_P100365	transcript	54206	ERRFI1	1	7994735	7994794	0.461	0.024	0.061
A_23_P46470	transcript	54206	ERRFI1	1	7994795	7994854	0.809	0.701	0.918
A_32_P100363	transcript	54206	ERRFI1	1	7994835	7994894	0.178	0.023	0.049
A_24_P11380	transcript	54206	ERRFI1	1	7995876	7995935	0.054	0.813	0.084
A_24_P11384	transcript	54206	ERRFI1	1	7996054	7996113	0.102	0.002	0.004
A_24_P246748	transcript	NA	NA	1	8040205	8040264	0.251	0.253	0.321
A_24_P246749	transcript	NA	NA	1	8040331	8040345	0.004	0.521	0.005
A_32_P223059	transcript	50651	SLC45A1	1	8313456	8313515	0.27	NA	0.361
A_32_P223058	transcript	50651	SLC45A1	1	8313552	8313583	0.236	NA	0.318
A_24_P342591	transcript	473	RERE	1	8335573	8335632	0.513	NA	0.605
A_24_P342592	transcript	473	RERE	1	8335797	8335856	0.56	NA	0.661
A_24_P333977	transcript	473	RERE	1	8337631	8337690	0.961	NA	0.979
A_23_P85414	transcript	473	RERE	1	8337706	8337765	0.107	NA	0.176
A_23_P96809	transcript	NA	NA	1	8363162	8363221	0.433	NA	0.513
A_23_P96805	transcript	54744	DKFZp566H0824	1	8363385	8363444	0.482	NA	0.577
A_24_P79855	transcript	54744	DKFZp566H0824	1	8363566	8363625	0.689	NA	0.778
M73547_1_3067	transcript	NA	NA	1	8418344	8418403	0.131	NA	0.211
A_24_P920247	transcript	NA	NA	1	8490002	8490061	0.334	NA	0.427
A_32_P229365	transcript	2023	ENO1	1	8843705	8843764	0.632	0.136	0.551
A_32_P229369	transcript	2023	ENO1	1	8843776	8843835	0.56	0.045	0.386
NM_001428_2_1243	transcript	2023	ENO1	1	8845906	8845965	0.021	0.004	0.014
A_24_P105501	transcript	2023	ENO1	1	8846548	8846607	0.198	0.918	0.215
NM_001428_2_1126	transcript	2023	ENO1	1	8846570	8846629	0.284	0.192	0.293
A_23_P137390	transcript	2023	ENO1	1	8846575	8846634	0.132	0.85	0.134
A_23_P137391	transcript	2023	ENO1	1	8846641	8846700	0.32	0.646	0.35
A_32_P145447	transcript	NA	NA	1	8862418	8862477	0.427	0.182	0.445
A_32_P145445	transcript	NA	NA	1	8862439	8862498	0.79	0.636	0.885
A_24_P178663	transcript	NA	NA	1	8876551	8876610	0.234	0.962	0.252
A_23_P126002	transcript	765	CA6	1	8941616	8941648	0.392	0.046	0.067
A_24_P376761	transcript	765	CA6	1	8953617	8953627	0.296	0.197	0.276
A_24_P376760	transcript	765	CA6	1	8957278	8957337	0.988	0.029	0.046
A_23_P148861	transcript	155184	SLC2A7	1	8986056	8986115	0.013	0.932	0.028
A_24_P569791	transcript	NA	NA	1	9017998	9018057	0.382	0.065	0.074
A_23_P160156	transcript	6518	SLC2A5	1	9019594	9019651	0.645	0.775	0.866
A_23_P160159	transcript	6518	SLC2A5	1	9019757	9019816	0.112	0	0
A_24_P111054	transcript	6518	SLC2A5	1	9023243	9023302	0.91	0.672	0.769
A_24_P757254	transcript	NA	NA	1	9084070	9084129	0.284	0.125	0.148
A_24_P757255	transcript	NA	NA	1	9084240	9084299	0.164	0.116	0.129
A_24_P934718	transcript	80045	GPR157	1	9086668	9086725	0.597	0.364	0.448
A_32_P96154	transcript	NA	NA	1	9108199	9108258	0.069	0.127	0.074
A_24_P71280	transcript	80045	GPR157	1	9109853	9109912	0.364	0.437	0.467
A_24_P71281	transcript	80045	GPR157	1	9109863	9109922	0.032	0.612	0.036
A_23_P158	transcript	80045	GPR157	1	9110687	9110746	0.014	0.299	0.014
A_23_P114707	transcript	9563	H6PD	1	9247209	9247268	0.096	0	0.001
A_24_P529647	transcript	9563	H6PD	1	9251229	9251288	0.09	0.052	0.064
A_24_P529644	transcript	9563	H6PD	1	9251337	9251395	0.191	0.532	0.382
A_24_P626850	transcript	9563	H6PD	1	9252938	9252997	0.311	0.666	0.544
A_24_P273583	transcript	9563	H6PD	1	9253524	9253583	0.854	0.174	0.353
A_23_P200094	transcript	80176	SPSB1	1	9339085	9339144	0.644	NA	0.722
A_23_P200096	transcript	80176	SPSB1	1	9339165	9339224	0.062	NA	0.106
A_24_P96961	transcript	80176	SPSB1	1	9352082	9352141	0.928	NA	0.966
A_23_P36226	transcript	84275	SLC25A33	1	9565038	9565097	0.332	0.25	0.372
A_32_P222277	transcript	NA	NA	1	9566053	9566112	0.42	0	0
A_24_P522631	transcript	199953	TMEM201	1	9597245	9597303	0.16	0.334	0.339
A_23_P259833	transcript	5293	PIK3CD	1	9709801	9709860	0.195	NA	0.285
A_23_P33305	transcript	5293	PIK3CD	1	9709848	9709907	0.532	NA	0.634
A_23_P33303	transcript	5293	PIK3CD	1	9710154	9710213	0.505	NA	0.603
NM_005026_2_4430	transcript	5293	PIK3CD	1	9710786	9710845	0.739	NA	0.826
A_24_P71244	transcript	5293	PIK3CD	1	9710892	9710951	0.442	NA	0.535
A_24_P71238	transcript	5293	PIK3CD	1	9711494	9711553	0.783	NA	0.843
NM_005026_2_5139	transcript	5293	PIK3CD	1	9711495	9711554	0.464	NA	0.557
A_24_P191067	transcript	22883	CLSTN1	1	9711911	9711970	0.203	NA	0.282
A_23_P147595	transcript	22883	CLSTN1	1	9712644	9712703	0.089	NA	0.165
A_23_P147599	transcript	22883	CLSTN1	1	9712785	9712844	0.05	NA	0.103
A_24_P751082	transcript	22883	CLSTN1	1	9713963	9714022	0.361	NA	0.46
A_23_P23583	transcript	56998	CTNNBIP1	1	9830935	9830994	0.006	0.002	0.006
A_23_P23584	transcript	56998	CTNNBIP1	1	9830975	9831034	0.928	0.19	0.745
A_23_P23586	transcript	56998	CTNNBIP1	1	9831110	9831169	0.738	0.99	0.84
A_24_P268195	transcript	NA	NA	1	9912031	9912090	0.043	0.025	0.041
A_24_P268196	transcript	NA	NA	1	9912051	9912110	0.185	0.551	0.187
A_23_P784	transcript	84328	LZIC	1	9914550	9914609	0.011	0.02	0.011
A_23_P785	transcript	84328	LZIC	1	9915459	9915518	0.059	0.162	0.058
A_23_P309946	transcript	64802	NMNAT1	1	9965134	9965193	0.631	0.304	0.426
A_24_P139743	transcript	64802	NMNAT1	1	9965345	9965404	0.883	0.045	0.078
A_24_P139742	transcript	64802	NMNAT1	1	9965365	9965424	0.052	0.101	0.064
A_23_P201264	transcript	64802	NMNAT1	1	9967929	9967988	0.001	0.12	0.001
A_24_P165423	transcript	116362	RBP7	1	9990900	9990919	0.311	0.437	0.5
A_23_P97431	transcript	116362	RBP7	1	9998512	9998571	0.295	0.304	0.377
A_23_P97430	transcript	116362	RBP7	1	9998591	9998650	0	0.264	0
A_23_P201273	transcript	10277	UBE4B	1	10163103	10163162	0.028	0.242	0.028
A_23_P201279	transcript	10277	UBE4B	1	10163662	10163721	0.621	0.108	0.582
A_23_P201270	transcript	10277	UBE4B	1	10163804	10163863	0.505	0.862	0.542
A_24_P145066	transcript	23095	KIF1B	1	10288849	10288908	0.022	NA	0.061
A_24_P145063	transcript	23095	KIF1B	1	10288969	10289028	0.994	NA	0.998
A_24_P649624	transcript	23095	KIF1B	1	10290911	10290970	0.611	NA	0.683
A_32_P13202	transcript	NA	NA	1	10341874	10341932	0.205	0.281	0.206
A_23_P331638	transcript	23095	KIF1B	1	10360235	10360294	0.481	0.376	0.482
A_23_P201287	transcript	23095	KIF1B	1	10363837	10363896	0.38	0.275	0.457
NM_002631_1_864	transcript	5226	PGD	1	10399644	10399703	0.022	0.069	0.028
A_23_P126624	transcript	5226	PGD	1	10401478	10401537	0.059	0.108	0.074
A_23_P126623	transcript	5226	PGD	1	10401498	10401557	0.038	0.006	0.006
A_23_P138023	transcript	378708	APITD1	1	10414020	10414045	0.436	0.37	0.456
A_23_P138016	transcript	378708	APITD1	1	10425172	10425231	0.019	0.03	0.016
A_23_P138014	transcript	378708	APITD1	1	10425252	10425311	0.224	0.015	0.025
A_23_P149413	transcript	378708	APITD1	1	10434198	10434256	0.753	0.605	0.724
A_24_P246926	transcript	378708	APITD1	1	10434225	10434284	0.165	0.522	0.414
A_23_P258167	transcript	378708	APITD1	1	10434245	10434304	0.016	0.136	0.036
A_23_P258164	transcript	378708	APITD1	1	10434275	10434334	0.829	0.309	0.412
A_23_P258161	transcript	378708	APITD1	1	10434311	10434370	0.967	0.443	0.57
A_23_P44315	transcript	378708	APITD1	1	10434364	10434423	0.001	0.021	0.001
A_23_P44314	transcript	378708	APITD1	1	10434461	10434520	0.188	0.245	0.263
A_24_P914922	transcript	NA	NA	1	10442073	10442132	0.005	0.046	0.01
A_23_P12186	transcript	1676	DFFA	1	10443855	10443914	0.079	0.07	0.065
A_23_P12189	transcript	1676	DFFA	1	10443870	10443929	0.868	0.534	0.652
A_24_P222758	transcript	1676	DFFA	1	10444321	10444346	0.058	0.023	0.026
A_24_P222759	transcript	1676	DFFA	1	10444341	10444346	0.918	0.58	0.716
A_24_P921232	transcript	5195	PEX14	1	10560915	10560974	0.073	NA	0.125
A_24_P531979	transcript	NA	NA	1	10603740	10603799	0.72	NA	0.794
A_23_P160787	transcript	5195	PEX14	1	10613318	10613377	0	NA	0
A_24_P935951	transcript	54897	CASZ1	1	10625914	10625955	0.991	NA	0.994
A_23_P201295	transcript	54897	CASZ1	1	10630705	10630764	0.001	0.051	0.001
A_32_P66684	transcript	NA	NA	1	10675972	10676031	0.506	0.459	0.536
A_24_P919283	transcript	NA	NA	1	10721615	10721674	0.759	0.819	0.871
A_23_P309903	transcript	148345	C1orf127	1	10930346	10930405	0.099	0.605	0.189
A_32_P468341	transcript	148345	C1orf127	1	10931153	10931212	0.608	0.978	0.903
A_24_P75708	transcript	NA	NA	1	10973673	10973732	0	0.052	0
A_24_P75714	transcript	NA	NA	1	10974170	10974180	0.902	0.05	0.131
A_24_P933994	transcript	NA	NA	1	11004609	11004641	0.22	0.232	0.252
A_24_P276703	transcript	23435	TARDBP	1	11005908	11005967	0.224	0.423	0.325
A_23_P200642	transcript	23435	TARDBP	1	11005982	11006041	0.414	0.692	0.671
A_23_P200641	transcript	23435	TARDBP	1	11006586	11006645	0.491	0.867	0.808
A_23_P403955	transcript	100128223	LOC100128223	1	11007883	11007942	0.756	0.234	0.51
A_23_P403954	transcript	100128223	LOC100128223	1	11007927	11007986	0	0.043	0
A_23_P85672	transcript	NA	NA	1	11009405	11009459	0.749	0.722	0.879
A_23_P301971	transcript	10747	MASP2	1	11027453	11027512	0.062	0.183	0.067
A_23_P74269	transcript	6723	SRM	1	11038569	11038570	0.134	0.311	0.188
A_23_P74270	transcript	6723	SRM	1	11038673	11038732	0.853	0.379	0.62
A_23_P62868	transcript	5394	EXOSC10	1	11049376	11049392	0.12	0	0.002
A_23_P62869	transcript	5394	EXOSC10	1	11050711	11050728	0.359	0.914	0.663
A_23_P34604	transcript	2475	FRAP1	1	11089927	11089986	0.109	0.312	0.109
A_23_P34606	transcript	2475	FRAP1	1	11090079	11090138	0.011	0.35	0.011
A_23_P114862	transcript	10218	ANGPTL7	1	11178446	11178505	0.483	0.914	0.493
A_23_P103476	transcript	29914	UBIAD1	1	11268824	11268883	0.574	0.957	0.779
A_32_P232411	transcript	57540	PTCHD2	1	11519089	11519148	0.877	NA	0.919
A_23_P45995	transcript	26232	FBXO2	1	11631043	11631102	0.549	0.087	0.096
A_23_P45999	transcript	26232	FBXO2	1	11631145	11631204	0.027	0	0
A_23_P200636	transcript	93611	FBXO44	1	11644569	11644628	0.046	0.074	0.067
A_23_P200637	transcript	93611	FBXO44	1	11644589	11644648	0.563	0.262	0.291
A_23_P200633	transcript	93611	FBXO44	1	11644874	11644933	0.919	0.497	0.539
A_23_P97069	transcript	26270	FBXO6	1	11651582	11651588	0.016	0.107	0.069
A_23_P97064	transcript	26270	FBXO6	1	11656027	11656056	0.004	0.042	0.016
A_23_P97061	transcript	26270	FBXO6	1	11656614	11656673	0.9	0.065	0.071
A_23_P23205	transcript	10459	MAD2L2	1	11657411	11657460	0.051	0.059	0.046
A_23_P23206	transcript	10459	MAD2L2	1	11657750	11657809	0.501	0.041	0.045
A_24_P109417	transcript	374946	C1orf187	1	11702352	11702411	0.114	0.06	0.074
A_24_P109413	transcript	374946	C1orf187	1	11702593	11702652	0.788	0.182	0.271
A_24_P68008	transcript	374946	C1orf187	1	11708419	11708478	0.191	0.642	0.502
A_23_P158596	transcript	57085	AGTRAP	1	11731059	11731118	0.866	0.382	0.878
A_23_P158601	transcript	57085	AGTRAP	1	11731203	11731254	0.507	0.331	0.508
A_23_P147215	transcript	57085	AGTRAP	1	11733182	11733241	0.506	0.527	0.508
A_32_P208078	transcript	4524	MTHFR	1	11768697	11768756	0.53	0.159	0.231
A_32_P208079	transcript	4524	MTHFR	1	11768717	11768776	0.727	0.346	0.508
A_23_P400076	transcript	4524	MTHFR	1	11768887	11768946	0.141	0.807	0.415
A_23_P400078	transcript	4524	MTHFR	1	11768992	11769051	0.108	0.001	0.001
A_23_P400081	transcript	4524	MTHFR	1	11769523	11769582	0.038	0.269	0.101
A_24_P306598	transcript	284498	C1orf167	1	11771915	11771974	0.976	0.506	0.69
A_24_P306594	transcript	284498	C1orf167	1	11772063	11772122	0.778	0.254	0.379
A_32_P60145	transcript	284498	C1orf167	1	11772159	11772218	0.704	0	0
A_32_P60144	transcript	284498	C1orf167	1	11772179	11772238	0.457	0.11	0.155
A_23_P200352	transcript	4524	MTHFR	1	11772710	11772769	0.558	0.156	0.24
A_23_P404045	transcript	4524	MTHFR	1	11777008	11777067	0.858	0.274	0.414
A_24_P911255	transcript	4524	MTHFR	1	11786510	11786569	0.246	0.944	0.691
A_23_P200361	transcript	1185	CLCN6	1	11823035	11823077	0.07	0	0
A_24_P302376	transcript	1185	CLCN6	1	11825562	11825621	0.019	0.23	0.129
A_24_P302374	transcript	1185	CLCN6	1	11825713	11825772	0.191	0	0
A_23_P74053	transcript	4878	NPPA	1	11828386	11828445	0.001	0.021	0.008
A_23_P74059	transcript	4878	NPPA	1	11828468	11828527	0.258	0.154	0.172
A_23_P62748	transcript	4879	NPPB	1	11840124	11840183	0.743	0.02	0.023
A_23_P62752	transcript	4879	NPPB	1	11840216	11840275	0.691	0.021	0.032
A_23_P62753	transcript	4879	NPPB	1	11840226	11840285	0.913	0.004	0.005
A_23_P51346	transcript	90231	KIAA2013	1	11902278	11902337	0.959	0.865	0.984
A_23_P51347	transcript	90231	KIAA2013	1	11902288	11902347	0	0.014	0
A_23_P51350	transcript	90231	KIAA2013	1	11902506	11902565	0.037	0.01	0.012
A_23_P51355	transcript	90231	KIAA2013	1	11902669	11902728	0.524	0.729	0.777
A_23_P352358	transcript	90231	KIAA2013	1	11902884	11902943	0.581	0.516	0.709
A_23_P137532	transcript	5351	PLOD1	1	11957534	11957593	0.693	0.112	0.17
A_23_P137531	transcript	5351	PLOD1	1	11957597	11957656	0.415	0.857	0.841
NM_000302_1_2890	transcript	5351	PLOD1	1	11957957	11958016	0.574	0.01	0.015
NM_000302_1_2943	transcript	5351	PLOD1	1	11958010	11958069	0.727	0.019	0.024
A_23_P137525	transcript	5351	PLOD1	1	11958011	11958070	0	0	0
A_23_P126135	transcript	9927	MFN2	1	11996007	11996066	0.897	0.86	0.941
A_23_P126133	transcript	9927	MFN2	1	11996047	11996106	0.002	0.139	0.028
A_23_P114652	transcript	60672	RP5-1077B9.4	1	12005527	12005561	0.056	0.183	0.154
A_23_P114649	transcript	60672	IIP45	1	12011908	12011925	0.909	0.256	0.287
AK095928_1_670	transcript	60672	RP5-1077B9.4	1	12012373	12012432	0.199	0.243	0.262
AK095928_1_671	transcript	60672	RP5-1077B9.4	1	12012374	12012433	0.631	0.709	0.791
A_23_P103357	transcript	943	TNFRSF8	1	12125101	12125160	0	0.003	0.001
A_24_P37046	transcript	943	TNFRSF8	1	12126616	12126675	0.613	0.001	0.001
A_23_P500614	transcript	943	TNFRSF8	1	12126748	12126807	0.604	0	0
A_23_P96940	transcript	7133	TNFRSF1B	1	12190212	12190271	0.83	0.049	0.052
A_24_P54174	transcript	7133	TNFRSF1B	1	12190862	12190921	0.226	0.099	0.1
A_24_P54172	transcript	7133	TNFRSF1B	1	12191016	12191075	0.313	0.078	0.083
A_23_P251218	transcript	55187	VPS13D	1	12320153	12320212	0.602	NA	0.693
A_23_P251216	transcript	55187	VPS13D	1	12320249	12320308	0.773	NA	0.844
A_32_P20586	transcript	55187	VPS13D	1	12491542	12491601	0.674	NA	0.769
A_32_P20582	transcript	55187	VPS13D	1	12491788	12491847	0.897	NA	0.951
A_23_P364840	transcript	55187	VPS13D	1	12493843	12493902	0.212	NA	0.305
A_23_P364837	transcript	55187	VPS13D	1	12494225	12494284	0.087	NA	0.15
A_23_P33754	transcript	9249	DHRS3	1	12550597	12550656	0.002	0.651	0.002
A_23_P33759	transcript	9249	DHRS3	1	12550697	12550756	0.634	0.083	0.627
A_32_P175881	transcript	NA	NA	1	12575381	12575440	0.882	0.068	0.118
A_32_P75142	transcript	9249	DHRS3	1	12600224	12600283	0.923	0.022	0.033
A_32_P75141	transcript	9249	DHRS3	1	12600244	12600303	0.728	0.817	0.926
A_23_P51874	transcript	343066	AADACL4	1	12649056	12649115	0	0.1	0
A_23_P63269	transcript	126767	AADACL3	1	12708870	12708929	0.218	0.057	0.058
A_23_P74671	transcript	93190	C1orf158	1	12743484	12743543	0.016	0.002	0.002
A_23_P74668	transcript	93190	C1orf158	1	12743619	12743678	0.13	0.472	0.415
A_23_P86071	transcript	65121	PRAMEF1	1	12776974	12777033	0.464	0.878	0.882
A_24_P657487	transcript	65121	PRAMEF1	1	12779114	12779173	0.419	0.856	0.849
A_24_P767421	transcript	343069	HNRNPCL1	1	12830328	12830387	0.574	0.484	0.646
A_24_P767422	transcript	343069	HNRNPCL1	1	12830348	12830407	0.277	0.261	0.337
A_24_P136161	transcript	343069	HNRNPCL1	1	12830597	12830656	0.706	0.245	0.377
A_24_P136167	transcript	343069	HNRNPCL1	1	12830657	12830716	0.566	0.122	0.175
A_23_P97465	transcript	65122	PRAMEF2	1	12842560	12842619	0.958	0.259	0.387
A_24_P401615	transcript	343071	PRAMEF10	1	12877133	12877192	0.133	0.973	0.377
A_24_P401618	transcript	343071	PRAMEF10	1	12877201	12877260	0.749	0.111	0.164
A_24_P692424	transcript	729356	LOC729356	1	12908693	12908752	0.063	NA	0.123
A_24_P238666	transcript	NA	NA	1	12909561	12909592	0.863	NA	0.921
A_24_P692426	transcript	650236	LOC650236	1	13252178	13252237	0.614	NA	0.73
A_23_P126658	transcript	391002	PRAMEF8	1	13259501	13259560	0	NA	0.005
A_23_P126660	transcript	391002	PRAMEF8	1	13259623	13259682	0.156	NA	0.251
A_24_P204690	transcript	391003	PRAMEF18	1	13349380	13349436	0.053	NA	0.104
A_24_P306304	transcript	654348	PRAMEF16	1	13370160	13370219	0.037	NA	0.078
A_24_P306309	transcript	654348	PRAMEF16	1	13370226	13370285	0.09	NA	0.168
A_23_P126656	transcript	729516	LOC729516	1	13480206	13480265	0.187	NA	0.272
A_23_P86072	transcript	729528	PRAMEF14	1	13543177	13543236	0.512	NA	0.635
A_24_P204686	transcript	645414	PRAMEF19	1	13570239	13570272	0.384	NA	0.494
A_23_P103877	transcript	126755	LRRC38	1	13674356	13674415	0.021	NA	0.047
A_24_P25794	transcript	126755	LRRC38	1	13674406	13674465	0.837	NA	0.898
A_23_P103871	transcript	126755	LRRC38	1	13674436	13674495	0.85	NA	0.922
A_24_P299685	transcript	10630	PDPN	1	13813409	13813468	0.228	0.66	0.665
A_23_P201321	transcript	10630	PDPN	1	13815251	13815310	0	0.629	0.057
A_23_P430068	transcript	10630	PDPN	1	13815270	13815329	0.02	0.638	0.427
A_23_P201322	transcript	10630	PDPN	1	13815295	13815354	0.412	0.374	0.389
A_23_P301897	transcript	7799	PRDM2	1	13986345	13986404	0.835	NA	0.891
A_23_P301896	transcript	7799	PRDM2	1	13986393	13986452	0.95	NA	0.982
A_23_P201074	transcript	7799	PRDM2	1	14023631	14023690	0.039	NA	0.079
A_23_P201079	transcript	7799	PRDM2	1	14023772	14023831	0.058	NA	0.112
A_23_P201071	transcript	7799	PRDM2	1	14024019	14024058	0.074	NA	0.142
A_32_P184220	transcript	NA	NA	1	14695471	14695530	0.706	NA	0.757
A_32_P102383	transcript	NA	NA	1	14799402	14799461	0.855	NA	0.894
A_32_P113887	transcript	NA	NA	1	14864838	14864897	0.975	NA	0.985
A_32_P70936	transcript	NA	NA	1	14921605	14921664	0.019	NA	0.046
A_24_P924651	transcript	NA	NA	1	14930188	14930247	0.604	NA	0.676
A_24_P926709	transcript	NA	NA	1	15019759	15019818	0.037	NA	0.082
A_24_P331830	transcript	23254	KIAA1026	1	15233833	15233892	0.145	NA	0.216
A_24_P331827	transcript	23254	KIAA1026	1	15233908	15233967	0.076	NA	0.129
A_24_P246573	transcript	23254	KIAA1026	1	15262686	15262705	0.787	0.537	0.737
A_24_P15670	transcript	23254	KIAA1026	1	15264724	15264783	0.304	0.125	0.197
A_32_P139498	transcript	23254	KIAA1026	1	15266817	15266876	0.424	0.444	0.583
A_32_P139505	transcript	23254	KIAA1026	1	15267031	15267090	0.987	0.87	0.956
A_23_P643	transcript	23254	KIAA1026	1	15267101	15267160	0.052	0.009	0.01
A_24_P170733	transcript	200197	C1orf126	1	15312249	15312308	0.36	0.21	0.255
A_24_P83455	transcript	200197	C1orf126	1	15315879	15315938	0.442	0.327	0.386
A_24_P84112	transcript	NA	NA	1	15390926	15390956	0.451	0.849	0.753
A_23_P12044	transcript	55092	TMEM51	1	15419386	15419445	0.328	NA	0.426
A_23_P12043	transcript	55092	TMEM51	1	15419406	15419465	0.473	NA	0.557
A_23_P85909	transcript	114827	FHAD1	1	15528332	15528391	0.898	NA	0.933
A_23_P334447	transcript	114827	FHAD1	1	15579878	15579879	0.098	0.999	0.099
A_24_P246765	transcript	114827	FHAD1	1	15580396	15580455	0.204	0	0.132
A_32_P61495	transcript	114827	FHAD1	1	15581118	15581177	0.736	0.736	0.831
A_24_P391840	transcript	114827	FHAD1	1	15583580	15583639	0.812	0.607	0.883
A_24_P251053	transcript	79180	EFHD2	1	15609319	15609362	0.482	0.575	0.684
A_24_P251054	transcript	79180	EFHD2	1	15609329	15609362	0.223	0.367	0.364
A_23_P23444	transcript	79180	EFHD2	1	15629214	15629273	0.155	0.401	0.308
A_23_P23443	transcript	79180	EFHD2	1	15629224	15629283	0.807	0.368	0.514
A_23_P34852	transcript	11330	CTRC	1	15639614	15639673	0.492	0.05	0.084
A_23_P46238	transcript	63036	ELA2A	1	15666568	15666620	0.157	0.511	0.361
A_23_P51711	transcript	51032	ELA2B	1	15686444	15686503	0.735	0.179	0.304
A_24_P8647	transcript	51032	ELA2B	1	15686477	15686519	0.467	0	0
A_23_P51708	transcript	51032	ELA2B	1	15690414	15690473	0	0.205	0
A_24_P111342	transcript	842	CASP9	1	15691449	15691508	0.437	0	0
A_23_P97304	transcript	842	CASP9	1	15691501	15691560	0	0.057	0
A_23_P97309	transcript	842	CASP9	1	15691566	15691625	0.779	0.282	0.49
NM_001229_2_1517	transcript	842	CASP9	1	15691795	15691854	0.528	0.023	0.125
A_24_P803425	transcript	NA	NA	1	15764870	15764929	0.302	0.34	0.428
A_24_P290961	transcript	23341	DNAJC16	1	15767249	15767308	0.736	0.017	0.021
A_23_P358011	transcript	23341	DNAJC16	1	15770108	15770167	0.072	0.008	0.007
A_23_P358009	transcript	23341	DNAJC16	1	15770236	15770295	0.232	0.231	0.279
A_24_P936171	transcript	79814	AGMAT	1	15771987	15772046	0.341	0.455	0.55
A_23_P103717	transcript	79814	AGMAT	1	15772623	15772682	0.039	0	0
A_23_P103720	transcript	79814	AGMAT	1	15772683	15772742	0.25	0.925	0.623
A_24_P400376	transcript	645317	LOC645317	1	15804186	15804245	0.192	0.02	0.022
A_24_P400373	transcript	645317	LOC645317	1	15804251	15804310	0.72	0.561	0.736
A_23_P63114	transcript	84301	DDI2	1	15832707	15832766	0	0.123	0
A_23_P395536	transcript	6248	RSC1A1	1	15860549	15860608	0.908	0.301	0.845
A_23_P395534	transcript	6248	RSC1A1	1	15860726	15860785	0.253	0.009	0.218
A_23_P74508	transcript	NA	NA	1	15861038	15861097	0.02	0.001	0.019
A_32_P83547	transcript	NA	NA	1	15863577	15863636	0.514	0.068	0.461
A_24_P944898	transcript	NA	NA	1	15865633	15865692	0.82	0.15	0.671
A_24_P332780	transcript	NA	NA	1	15882938	15882997	0.169	0.405	0.172
A_23_P351342	transcript	23207	PLEKHM2	1	15932903	15932962	0.504	0.813	0.862
A_23_P351341	transcript	23207	PLEKHM2	1	15933138	15933197	0.182	0.957	0.8
A_23_P34859	transcript	284723	SLC25A34	1	15935930	15935945	0.902	0.125	0.13
A_23_P23457	transcript	54751	FBLIM1	1	15967681	15967712	0.036	0.239	0.209
A_24_P94222	transcript	54751	FBLIM1	1	15973865	15973878	0.613	0.456	0.499
A_24_P94223	transcript	54751	FBLIM1	1	15973877	15973878	0.618	0.182	0.184
A_23_P23454	transcript	54751	FBLIM1	1	15976333	15976369	0	0.135	0.012
A_23_P337934	transcript	54751	FBLIM1	1	15985272	15985331	0.717	0.277	0.296
A_23_P337933	transcript	54751	FBLIM1	1	15985468	15985527	0.445	0.221	0.231
A_24_P110544	transcript	729500	LOC729500	1	15991996	15992055	0.218	0.296	0.321
A_24_P110541	transcript	NA	NA	1	15992198	15992212	0.987	0.16	0.174
A_32_P54137	transcript	440567	UQCRHL	1	16006464	16006523	0.005	0.859	0.177
A_24_P203727	transcript	441876	LOC441876	1	16027471	16027530	0.483	0.515	0.493
A_24_P203726	transcript	441876	LOC441876	1	16027651	16027710	0.326	0.175	0.323
A_32_P73039	transcript	NA	NA	1	16032056	16032115	0.156	0.745	0.157
A_32_P100250	transcript	NA	NA	1	16033168	16033227	0.487	0.353	0.494
A_32_P100258	transcript	NA	NA	1	16033405	16033464	0.919	0.504	0.932
A_23_P302132	transcript	NA	NA	1	16033650	16033709	0.046	0.326	0.046
A_23_P302134	transcript	NA	NA	1	16033746	16033805	0.322	0.98	0.325
A_32_P51014	transcript	NA	NA	1	16044580	16044639	0.005	0.583	0.005
A_32_P111772	transcript	NA	NA	1	16047771	16047830	0.455	0.475	0.464
A_24_P170660	transcript	23013	SPEN	1	16129386	16129445	0.843	0.508	0.867
A_24_P170653	transcript	23013	SPEN	1	16129720	16129779	0.02	0.151	0.02
A_24_P353734	transcript	23013	SPEN	1	16136662	16136721	0.854	0.191	0.838
A_24_P353732	transcript	23013	SPEN	1	16136930	16136989	0.702	0.844	0.724
A_23_P12055	transcript	23013	SPEN	1	16139079	16139138	0.665	0.326	0.678
A_23_P12054	transcript	23013	SPEN	1	16139119	16139178	0.263	0.45	0.263
A_23_P12053	transcript	23013	SPEN	1	16139273	16139332	0.132	0.222	0.133
A_24_P345193	transcript	23013	SPEN	1	16139284	16139343	0	0	0
A_24_P345191	transcript	23013	SPEN	1	16139353	16139412	0.427	0.675	0.441
A_23_P654	transcript	7709	ZBTB17	1	16141247	16141306	0.524	0.4	0.536
A_23_P655	transcript	7709	ZBTB17	1	16141307	16141334	0.192	0.498	0.191
A_32_P82507	transcript	NA	NA	1	16165695	16165754	0.9	0	0
A_23_P376172	transcript	149563	C1orf64	1	16205122	16205181	0.262	0.004	0.004
A_23_P376166	transcript	149563	C1orf64	1	16205343	16205402	0.679	0.006	0.007
A_23_P402954	transcript	149563	C1orf64	1	16205540	16205599	0.931	0.131	0.166
A_32_P232455	transcript	149563	C1orf64	1	16205540	16205599	0.985	0.023	0.026
A_23_P103703	transcript	27129	HSPB7	1	16213976	16214035	0.294	0	0
A_23_P160653	transcript	1187	CLCNKA	1	16225850	16225857	0.526	0.04	0.052
A_24_P2361	transcript	1187	CLCNKA	1	16231573	16231608	0.353	0	0
A_24_P2363	transcript	1187	CLCNKA	1	16231593	16231608	0.584	0.001	0.001
A_23_P149273	transcript	1187	CLCNKA	1	16232930	16232989	0.789	0.057	0.072
A_24_P224966	transcript	1188	CLCNKB	1	16250807	16250866	0.459	0	0
A_23_P149270	transcript	1188	CLCNKB	1	16256112	16256171	0	0.35	0
A_24_P169073	transcript	348487	FAM131C	1	16256862	16256921	0.176	0.776	0.351
NM_004431_1_3773	transcript	1969	EPHA2	1	16323509	16323568	0.008	0.824	0.023
A_23_P149280	transcript	1969	EPHA2	1	16324244	16324303	0.579	0.004	0.007
A_23_P149281	transcript	1969	EPHA2	1	16324387	16324402	0	0.82	0.002
A_23_P332326	transcript	128272	ARHGEF19	1	16397408	16397467	0.809	0.338	0.512
A_23_P137886	transcript	128272	ARHGEF19	1	16398248	16398307	0.201	0.87	0.479
A_23_P137890	transcript	128272	ARHGEF19	1	16403970	16404001	0.075	0.285	0.147
A_24_P666340	transcript	NA	NA	1	16415042	16415101	0.296	0.102	0.279
A_23_P126496	transcript	79363	C1orf89	1	16431347	16431379	0	0.006	0
A_23_P126499	transcript	79363	C1orf89	1	16431697	16431728	0.238	0.953	0.26
A_23_P160660	transcript	54455	FBXO42	1	16449262	16449321	0.037	0.011	0.033
A_24_P333494	transcript	54455	FBXO42	1	16449726	16449785	0.142	0.268	0.14
A_24_P333495	transcript	54455	FBXO42	1	16449746	16449805	0.253	0.098	0.241
A_24_P916211	transcript	NA	NA	1	16550849	16550908	0.747	NA	0.838
A_24_P289477	transcript	NA	NA	1	16568250	16568309	0.468	NA	0.592
A_24_P405057	transcript	26099	C1orf144	1	16592532	16592564	0.643	0.093	0.431
A_24_P405054	transcript	26099	C1orf144	1	16594123	16594182	0.693	0.731	0.83
A_23_P115106	transcript	26099	C1orf144	1	16595365	16595424	0.097	0.012	0.068
A_23_P115105	transcript	26099	C1orf144	1	16595385	16595444	0.876	0.043	0.309
A_23_P115104	transcript	26099	C1orf144	1	16595405	16595464	0.096	0.001	0.049
A_24_P396489	transcript	26099	C1orf144	1	16595452	16595511	0.117	0.407	0.123
A_24_P396483	transcript	26099	C1orf144	1	16595946	16596005	0.185	0.891	0.219
A_23_P49467	transcript	26099	C1orf144	1	16597015	16597074	0.157	0.405	0.179
A_24_P302332	transcript	55707	NECAP2	1	16647203	16647223	0.466	0.007	0.135
A_24_P302327	transcript	55707	NECAP2	1	16648260	16648283	0.802	0.153	0.532
A_23_P97296	transcript	55707	NECAP2	1	16658957	16659016	0	0.039	0
A_23_P97290	transcript	55707	NECAP2	1	16659077	16659136	0.502	0.135	0.453
A_32_P384562	transcript	114819	CROCCL2	1	16666784	16666843	0.565	0	0.002
A_24_P392723	transcript	114819	CROCCL2	1	16682551	16682568	0.146	0.233	0.15
A_24_P879432	transcript	NA	NA	1	16720710	16720769	0.062	NA	0.115
A_24_P109724	transcript	100133616	LOC100133616	1	16735092	16735151	0.473	NA	0.613
A_24_P109721	transcript	100133616	LOC100133616	1	16735102	16735161	0.807	NA	0.91
A_23_P103454	transcript	55672	NBPF1	1	16761779	16761838	0.006	NA	0.024
A_24_P287266	transcript	55672	NBPF1	1	16762552	16762611	0.437	NA	0.568
A_24_P287272	transcript	55672	NBPF1	1	16762573	16762631	0.231	NA	0.341
A_24_P566932	transcript	55672	NBPF1	1	16804853	16804912	0.241	NA	0.337
A_23_P126485	transcript	NA	NA	1	16817393	16817452	0.103	NA	0.179
A_23_P126486	transcript	NA	NA	1	16817413	16817472	0.17	NA	0.259
A_24_P854586	transcript	NA	NA	1	16870985	16871044	0.799	NA	0.903
A_32_P901770	transcript	284729	ESPNP	1	16901995	16902054	0.054	NA	0.105
A_23_P340368	transcript	11223	MSTP9	1	16954007	16954066	0.232	NA	0.334
A_23_P340372	transcript	11223	MSTP9	1	16954286	16954345	0.456	NA	0.583
A_23_P340376	transcript	11223	MSTP9	1	16954559	16954618	0.465	NA	0.577
A_32_P122373	transcript	11223	MSTP9	1	16956348	16956407	0.832	NA	0.923
A_32_P122375	transcript	11223	MSTP9	1	16956376	16956435	0.718	NA	0.851
A_32_P122379	transcript	11223	MSTP9	1	16956739	16956739	0.362	NA	0.493
A_24_P631848	transcript	440570	LOC440570	1	17072951	17073010	0.035	NA	0.086
A_24_P879428	transcript	NA	NA	1	17087646	17087703	0.079	NA	0.164
A_32_P149546	transcript	9696	CROCC	1	17136752	17136811	0.66	0	0
A_32_P149544	transcript	9696	CROCC	1	17137528	17137565	0.249	0.179	0.286
A_23_P104086	transcript	9696	CROCC	1	17169773	17169832	0	0.054	0
A_23_P1021	transcript	4237	MFAP2	1	17173604	17173663	0.364	0.007	0.043
A_23_P1027	transcript	4237	MFAP2	1	17174384	17174424	0.236	0	0
A_23_P1029	transcript	4237	MFAP2	1	17174725	17174784	0.127	0.007	0.041
A_23_P12423	transcript	23400	ATP13A2	1	17185421	17185440	0.557	0.009	0.047
A_24_P131222	transcript	23400	ATP13A2	1	17185933	17185992	0.502	0.198	0.425
A_23_P12426	transcript	23400	ATP13A2	1	17185988	17186038	0.85	0.602	0.874
A_23_P149649	transcript	6390	SDHB	1	17226929	17226947	0.174	0.004	0.02
A_23_P149650	transcript	6390	SDHB	1	17227725	17227784	0.003	0.816	0.003
A_23_P201747	transcript	11240	PADI2	1	17266351	17266410	0.059	0.992	0.059
A_23_P201742	transcript	11240	PADI2	1	17266964	17267023	0.18	0.104	0.178
A_24_P205604	transcript	11240	PADI2	1	17268181	17268240	0.516	0.296	0.516
A_24_P187970	transcript	11240	PADI2	1	17281724	17281734	0.836	0.005	0.387
A_23_P115478	transcript	29943	PADI1	1	17443214	17443273	0.002	0.083	0.003
A_23_P126869	transcript	51702	PADI3	1	17482516	17482575	0.258	0.329	0.373
A_23_P369502	transcript	23569	PADI4	1	17530229	17530231	0.856	0.878	0.965
A_23_P138258	transcript	23569	PADI4	1	17553718	17553769	0.164	0.008	0.059
A_23_P138262	transcript	23569	PADI4	1	17557940	17557990	0.95	NA	0.979
A_23_P138260	transcript	23569	PADI4	1	17562711	17562770	0.028	NA	0.067
A_23_P74950	transcript	55920	RCC2	1	17606081	17606140	0.772	0.03	0.758
A_23_P74951	transcript	55920	RCC2	1	17606122	17606181	0	0.024	0
A_23_P74953	transcript	55920	RCC2	1	17606697	17606756	0.216	0.438	0.217
A_23_P74954	transcript	55920	RCC2	1	17606737	17606796	0.05	0.413	0.05
A_24_P8232	transcript	55920	RCC2	1	17607084	17607143	0.005	0.189	0.005
A_32_P187458	transcript	55920	RCC2	1	17607776	17607835	0.564	0.863	0.565
A_32_P187457	transcript	55920	RCC2	1	17607796	17607855	0.652	0.649	0.653
A_23_P390	transcript	55160	ARHGEF10L	1	17896689	17896748	0.412	NA	0.519
A_23_P386	transcript	55160	ARHGEF10L	1	17896714	17896773	0.324	NA	0.435
A_23_P384	transcript	55160	ARHGEF10L	1	17896805	17896864	0.465	NA	0.579
A_23_P382	transcript	55160	ARHGEF10L	1	17896816	17896875	0.002	NA	0.007
A_23_P381	transcript	55160	ARHGEF10L	1	17896821	17896880	0.265	NA	0.371
A_23_P160388	transcript	81569	ACTL8	1	18025815	18025874	0.117	NA	0.195
A_32_P176018	transcript	81569	ACTL8	1	18025977	18026036	0.075	NA	0.149
A_32_P176015	transcript	81569	ACTL8	1	18026080	18026139	0.28	NA	0.365
A_23_P149090	transcript	NA	NA	1	18382154	18382213	0.237	NA	0.336
A_23_P137614	transcript	84966	IGSF21	1	18577447	18577506	0.089	NA	0.173
A_23_P95899	transcript	84966	IGSF21	1	18577447	18577506	0.458	NA	0.558
A_32_P78101	transcript	84966	IGSF21	1	18577493	18577552	0.196	NA	0.284
A_23_P422131	transcript	127707	KLHDC7A	1	18682779	18682838	0.712	0.598	0.833
A_23_P500985	transcript	5081	PAX7	1	18902351	18902377	0.235	NA	0.307
A_23_P126225	transcript	5081	PAX7	1	18935128	18935187	0.218	NA	0.298
A_23_P335957	transcript	80834	TAS1R2	1	19040895	19040933	0.505	0.457	0.595
A_23_P170337	transcript	8659	ALDH4A1	1	19070636	19070695	0.151	0.268	0.152
A_23_P158945	transcript	8659	ALDH4A1	1	19070761	19070819	0.68	0.041	0.357
A_24_P263036	transcript	8659	ALDH4A1	1	19070764	19070823	0.34	0.091	0.3
NKI_NM_003748	transcript	8659	ALDH4A1	1	19070795	19070853	0.232	0.362	0.246
A_24_P263038	transcript	8659	ALDH4A1	1	19070854	19070913	0.674	0.755	0.808
NM_003748_2_2445	transcript	8659	ALDH4A1	1	19071169	19071228	0.266	0.077	0.239
A_32_P192970	transcript	8659	ALDH4A1	1	19082425	19082484	0.701	0.234	0.642
A_32_P192972	transcript	8659	ALDH4A1	1	19082481	19082509	0.638	0.071	0.453
A_23_P418031	transcript	126917	IFFO2	1	19103396	19103455	0.537	0.09	0.369
A_23_P418036	transcript	126917	IFFO2	1	19103547	19103606	0.442	0	0.063
A_23_P86163	transcript	23352	UBR4	1	19273933	19273977	0.129	NA	0.213
A_23_P86164	transcript	23352	UBR4	1	19273973	19273977	0.507	NA	0.6
A_24_P923945	transcript	23352	UBR4	1	19311362	19311421	0.289	NA	0.387
A_24_P410536	transcript	23352	UBR4	1	19350016	19350075	0.629	NA	0.729
A_23_P97551	transcript	23065	KIAA0090	1	19416651	19416669	0.944	0.26	0.507
A_23_P97553	transcript	23065	KIAA0090	1	19416732	19416791	0.674	0.027	0.092
A_23_P435602	transcript	23065	KIAA0090	1	19417176	19417235	0.579	0.828	0.841
A_23_P435604	transcript	23065	KIAA0090	1	19417277	19417336	0.972	0.263	0.461
A_23_P435607	transcript	23065	KIAA0090	1	19417522	19417581	0.284	0.077	0.157
A_23_P435610	transcript	23065	KIAA0090	1	19417642	19417701	0.659	0.827	0.892
A_23_P35099	transcript	51154	MRTO4	1	19457772	19457831	0	0.333	0.001
A_23_P35097	transcript	51154	MRTO4	1	19457857	19457916	0.841	0.109	0.158
A_23_P35094	transcript	51154	MRTO4	1	19458008	19458067	0.111	0.234	0.203
A_24_P839296	transcript	51154	MRTO4	1	19458866	19458925	0.173	0.412	0.39
A_32_P152046	transcript	NA	NA	1	19461477	19461536	0.365	0.172	0.243
A_23_P320304	transcript	246181	AKR7L	1	19466307	19466366	0.183	0.4	0.355
A_24_P100861	transcript	246181	AKR7L	1	19466371	19466430	0.002	0.821	0.011
A_23_P103967	transcript	22977	AKR7A3	1	19483161	19483206	0.002	0	0
A_23_P103968	transcript	22977	AKR7A3	1	19483201	19483206	0.823	0	0.007
A_23_P115356	transcript	8574	AKR7A2	1	19503180	19503239	0.551	0.002	0.008
NM_003689_1_1106	transcript	8574	AKR7A2	1	19503211	19503270	0.653	0.058	0.123
A_23_P115355	transcript	8574	AKR7A2	1	19503220	19503279	0.186	0.898	0.446
A_24_P32653	transcript	8574	AKR7A2	1	19506409	19506468	0.403	0.093	0.176
A_23_P201528	transcript	54896	PQLC2	1	19528013	19528048	0.001	0.057	0.001
A_23_P201529	transcript	54896	PQLC2	1	19528033	19528048	0.632	0.056	0.088
A_23_P405243	transcript	54896	PQLC2	1	19530933	19530992	0.559	0.895	0.822
A_23_P405239	transcript	54896	PQLC2	1	19530973	19531032	0.647	0.892	0.896
A_23_P405237	transcript	54896	PQLC2	1	19530993	19531052	0.002	0.298	0.006
AK095564_1_1145	transcript	100131053	LOC100131053	1	19532627	19532686	0.338	0.297	0.411
AK095564_1_1656	transcript	100131053	LOC100131053	1	19533138	19533197	0.122	0.757	0.237
A_24_P912228	transcript	100131053	LOC100131053	1	19533462	19533521	0.466	0.483	0.641
A_23_P126752	transcript	832	CAPZB	1	19538690	19538698	0.095	0.195	0.095
A_23_P126743	transcript	832	CAPZB	1	19543471	19543515	0.092	0.672	0.092
A_24_P359100	transcript	100130193	LOC100130193	1	19598863	19598922	0.225	0.5	0.374
A_24_P718223	transcript	NA	NA	1	19659916	19659975	0.039	0.043	0.032
A_24_P808522	transcript	644068	MGC87895	1	19807160	19807219	0.132	0.714	0.453
A_24_P808520	transcript	NA	NA	1	19807235	19807258	0.045	0.4	0.165
A_24_P186997	transcript	440574	C1orf151	1	19825562	19825621	0.89	0.496	0.543
A_24_P186994	transcript	440574	C1orf151	1	19825622	19825681	0.245	0.028	0.029
AK094318_1_1524	transcript	440574	C1orf151	1	19826723	19826782	0.551	0.396	0.44
AK094318_1_1693	transcript	440574	C1orf151	1	19826892	19826951	0.524	0.217	0.24
A_24_P653354	transcript	NA	NA	1	19849755	19849814	0.159	0.056	0.056
A_23_P51958	transcript	4681	NBL1	1	19856305	19856364	0.677	0.046	0.052
A_23_P51957	transcript	4681	NBL1	1	19856325	19856384	0.009	0.061	0.037
A_23_P74766	transcript	3362	HTR6	1	19865439	19865498	0.865	0.572	0.641
A_23_P158275	transcript	255104	TMCO4	1	19881588	19881647	0	0.101	0.005
A_23_P158276	transcript	255104	TMCO4	1	19881762	19881821	0.295	0.145	0.152
A_23_P158277	transcript	255104	TMCO4	1	19881782	19881841	0.755	0.147	0.157
A_24_P919605	transcript	NA	NA	1	19888306	19888365	0.961	0.909	0.953
A_23_P126243	transcript	54546	RNF186	1	20013124	20013183	0	0.022	0
A_23_P126248	transcript	54546	RNF186	1	20013241	20013300	0.578	0.133	0.174
A_32_P37225	transcript	NA	NA	1	20018487	20018546	0.52	0.128	0.166
A_24_P8576	transcript	23252	OTUD3	1	20093471	20093530	0.217	0.474	0.409
A_24_P8575	transcript	23252	OTUD3	1	20093491	20093550	0.753	0.206	0.327
A_23_P74264	transcript	23252	OTUD3	1	20096701	20096742	0.249	0.012	0.019
A_24_P941188	transcript	23252	OTUD3	1	20111823	20111882	0.206	0.795	0.503
A_23_P114852	transcript	30814	PLA2G2E	1	20119511	20119529	0.758	0.075	0.132
A_23_P114857	transcript	30814	PLA2G2E	1	20121409	20121468	0.002	0.21	0.002
A_23_P321949	transcript	5320	PLA2G2A	1	20177598	20177604	0.692	0	0
A_23_P103465	transcript	5322	PLA2G5	1	20290010	20290069	0.348	0.79	0.776
A_23_P103463	transcript	5322	PLA2G5	1	20290050	20290109	0.256	0.101	0.115
A_23_P300100	transcript	26279	PLA2G2D	1	20311477	20311536	0.283	0.149	0.165
A_23_P300101	transcript	26279	PLA2G2D	1	20311487	20311546	0.953	0.005	0.005
A_24_P111271	transcript	26279	PLA2G2D	1	20313080	20313139	0.907	0.001	0.001
A_24_P111272	transcript	26279	PLA2G2D	1	20313086	20313145	0.012	0.016	0.006
A_23_P200610	transcript	26279	PLA2G2D	1	20314614	20314673	0.936	0.251	0.303
A_23_P97054	transcript	64600	PLA2G2F	1	20343746	20343769	0.616	0.17	0.182
A_24_P208083	transcript	64600	PLA2G2F	1	20348574	20348633	0.025	0.044	0.037
A_24_P208081	transcript	64600	PLA2G2F	1	20348596	20348655	0.698	0.181	0.193
A_23_P200629	transcript	64600	PLA2G2F	1	20348637	20348696	0.188	0.483	0.477
AK058158_1_720	transcript	127733	UBXN10	1	20390285	20390344	0.082	0.149	0.138
A_23_P85666	transcript	127733	UBXN10	1	20390707	20390766	0.981	0.851	0.958
A_23_P85664	transcript	127733	UBXN10	1	20390747	20390806	0.667	0.052	0.059
A_23_P85659	transcript	127733	UBXN10	1	20390852	20390911	0	0.21	0.001
A_24_P942921	transcript	127733	UBXN10	1	20391676	20391735	0.055	0.112	0.1
A_32_P205053	transcript	127733	UBXN10	1	20395047	20395106	0.415	0.001	0.001
A_32_P205052	transcript	127733	UBXN10	1	20395067	20395126	0.182	0	0
A_32_P179910	transcript	NA	NA	1	20558503	20558562	0.61	NA	0.687
A_23_P11800	transcript	55450	CAMK2N1	1	20681988	20682047	0.783	0.064	0.207
A_32_P57148	transcript	55450	CAMK2N1	1	20682222	20682281	0.296	0.612	0.489
NM_018584_2_793	transcript	55450	CAMK2N1	1	20682304	20682363	0.738	0.92	0.963
A_32_P57146	transcript	55450	CAMK2N1	1	20682339	20682398	0.268	0.193	0.281
NM_018584_2_1159	transcript	55450	CAMK2N1	1	20682670	20682729	0.709	0.174	0.355
A_24_P117620	transcript	55450	CAMK2N1	1	20682739	20682798	0.182	0.457	0.276
A_23_P200598	transcript	79594	MUL1	1	20698785	20698822	0.157	0.978	0.273
A_23_P200593	transcript	79594	MUL1	1	20699224	20699283	0	0.124	0
A_24_P195561	transcript	NA	NA	1	20725307	20725366	0.968	0.498	0.538
A_24_P195556	transcript	NA	NA	1	20725423	20725453	0.017	0.028	0.021
A_24_P76316	transcript	163933	FAM43B	1	20753249	20753308	0.023	0.003	0.003
A_24_P76313	transcript	163933	FAM43B	1	20753297	20753356	0.17	0.115	0.116
A_32_P125339	transcript	163933	FAM43B	1	20754007	20754066	0.367	0.025	0.025
A_32_P125338	transcript	163933	FAM43B	1	20754027	20754086	0.051	0.394	0.29
A_23_P34597	transcript	978	CDA	1	20817656	20817715	0.609	0.45	0.545
A_24_P341974	transcript	65018	PINK1	1	20844802	20844803	0.828	0.043	0.106
A_24_P916105	transcript	NA	NA	1	20847219	20847278	0.579	0.003	0.006
A_24_P341972	transcript	NA	NA	1	20847484	20847543	0.007	0.008	0.002
A_23_P160399	transcript	NA	NA	1	20847556	20847615	0.422	0.242	0.389
A_23_P23194	transcript	65018	PINK1	1	20849912	20849971	0.315	0.774	0.613
A_23_P23193	transcript	65018	PINK1	1	20849918	20849977	0.002	0.199	0.002
A_23_P149099	transcript	1650	DDOST	1	20851489	20851548	0.031	0.031	0.019
A_23_P149100	transcript	1650	DDOST	1	20851715	20851774	0	0.076	0
A_23_P364654	transcript	57576	KIF17	1	20863103	20863162	0.005	0	0.002
A_23_P400515	transcript	57576	KIF17	1	20863228	20863287	0.227	0.232	0.295
A_24_P942954	transcript	149194	LOC149194	1	20917269	20917328	0.221	0.484	0.489
A_24_P686965	transcript	400745	SH2D5	1	20918849	20918908	0.43	0.056	0.056
A_24_P686966	transcript	400745	SH2D5	1	20918921	20918980	0.346	0.561	0.616
A_24_P573084	transcript	400745	SH2D5	1	20920118	20920177	0.556	0.251	0.265
A_24_P573089	transcript	400745	SH2D5	1	20920370	20920429	0.401	0.641	0.688
A_32_P119018	transcript	NA	NA	1	20932945	20933004	0.022	0.066	0.061
A_24_P944616	transcript	50809	HP1BP3	1	20941880	20941939	0.662	0.226	0.233
A_32_P162079	transcript	50809	HP1BP3	1	20943316	20943375	0.733	0.693	0.766
A_32_P162076	transcript	50809	HP1BP3	1	20943476	20943535	0.154	0.015	0.015
A_23_P137629	transcript	50809	HP1BP3	1	20956317	20956336	0.012	0.27	0.202
A_23_P137630	transcript	50809	HP1BP3	1	20964497	20964556	0.096	0.763	0.612
A_23_P126233	transcript	8672	EIF4G3	1	21005675	21005733	0.441	NA	0.524
NM_003760_2_5062	transcript	8672	EIF4G3	1	21006291	21006292	0.214	NA	0.303
A_23_P126241	transcript	8672	EIF4G3	1	21006520	21006579	0.927	NA	0.95
A_24_P383850	transcript	8672	EIF4G3	1	21140584	21140643	0.137	NA	0.219
A_24_P383851	transcript	8672	EIF4G3	1	21140604	21140663	0.165	NA	0.251
A_24_P926915	transcript	NA	NA	1	21228821	21228880	0.47	NA	0.552
A_24_P396375	transcript	1889	ECE1	1	21417246	21417305	0.521	NA	0.603
A_24_P136970	transcript	1889	ECE1	1	21417304	21417363	0.081	NA	0.155
NM_001397_1_1907	transcript	1889	ECE1	1	21424404	21424463	0.741	NA	0.81
A_24_P154080	transcript	1889	ECE1	1	21432653	21432712	0.67	NA	0.752
A_23_P200585	transcript	1889	ECE1	1	21478333	21478392	0.25	0.017	0.019
A_24_P110101	transcript	NA	NA	1	21597215	21597274	0.866	0.317	0.497
A_23_P90579	transcript	728969	LOC728969	1	21628990	21629049	0.136	0.816	0.313
A_24_P213321	transcript	NA	NA	1	21658942	21659001	0.523	0.915	0.939
A_24_P345076	transcript	84224	NBPF3	1	21682237	21682296	0.521	0.157	0.166
A_24_P345081	transcript	84224	NBPF3	1	21682257	21682316	0	0.022	0.007
A_23_P308184	transcript	84224	NBPF3	1	21683153	21683212	0.783	0.203	0.214
A_23_P308189	transcript	84224	NBPF3	1	21683173	21683232	0.728	0.292	0.326
A_23_P435820	transcript	84224	NBPF3	1	21683188	21683247	0	0.015	0
A_32_P88635	transcript	84224	NBPF3	1	21683297	21683356	0.259	0.441	0.461
A_23_P103457	transcript	84224	NBPF3	1	21683492	21683551	0.503	0.33	0.355
A_23_P97046	transcript	249	ALPL	1	21767298	21767327	0.218	NA	0.304
A_23_P97045	transcript	249	ALPL	1	21769423	21769454	0.033	NA	0.079
A_23_P97043	transcript	249	ALPL	1	21774914	21774973	0.692	NA	0.759
A_24_P353620	transcript	249	ALPL	1	21775661	21775720	0.87	NA	0.921
A_24_P353619	transcript	249	ALPL	1	21775671	21775721	0.398	NA	0.498
NM_000478_2_2041	transcript	249	ALPL	1	21776948	21777007	0.338	NA	0.442
NM_000478_2_2298	transcript	249	ALPL	1	21777206	21777265	0.16	NA	0.252
A_23_P51452	transcript	5909	RAP1GAP	1	21795832	21795891	0	NA	0
A_23_P51455	transcript	5909	RAP1GAP	1	21795862	21795921	0	NA	0
NM_002885_1_2518	transcript	5909	RAP1GAP	1	21795995	21796054	0.196	NA	0.276
A_24_P36890	transcript	5909	RAP1GAP	1	21795997	21796056	0.625	NA	0.712
A_23_P45976	transcript	5909	RAP1GAP	1	21798696	21798697	0.36	NA	0.435
A_23_P45977	transcript	5909	RAP1GAP	1	21800804	21800863	0.173	NA	0.241
A_24_P128402	transcript	84196	USP48	1	21878066	21878125	0.139	0.113	0.11
A_23_P200551	transcript	84196	USP48	1	21878340	21878399	0.455	0.081	0.086
A_24_P254904	transcript	84196	USP48	1	21886306	21886319	0.926	0.647	0.746
A_24_P393285	transcript	84196	USP48	1	21947290	21947349	0.388	0.528	0.389
A_23_P23191	transcript	3339	HSPG2	1	22026958	22026999	0.996	0.032	0.806
A_23_P200574	transcript	23436	ELA3B	1	22183321	22183380	0.011	0.331	0.018
A_23_P200575	transcript	10136	ELA3A	1	22208822	22208881	0.043	0.034	0.036
A_23_P200579	transcript	10136	ELA3A	1	22208926	22208937	0.005	0.04	0.005
A_23_P74252	transcript	100128919	LOC100128919	1	22229938	22229997	0.235	0.17	0.253
A_23_P74251	transcript	100128919	LOC100128919	1	22229998	22230019	0	0.911	0
NM_014179_1_750	transcript	100128919	LOC100128919	1	22229998	22230019	0.028	0.001	0.005
A_24_P453534	transcript	NA	NA	1	22263099	22263158	0	0.928	0
A_24_P453532	transcript	NA	NA	1	22263178	22263237	0.521	0.537	0.522
A_24_P42633	transcript	998	CDC42	1	22285531	22285590	0.282	0.39	0.282
A_24_P42630	transcript	998	CDC42	1	22285591	22285628	0.46	0.291	0.461
A_32_P115008	transcript	998	CDC42	1	22285794	22285853	0.108	0.186	0.108
A_32_P115015	transcript	998	CDC42	1	22285900	22285946	0.599	0.001	0.54
A_23_P300056	transcript	998	CDC42	1	22289150	22289209	0.791	0.597	0.806
A_23_P300050	transcript	998	CDC42	1	22289509	22289568	0.044	0.917	0.044
A_32_P20492	transcript	998	CDC42	1	22291532	22291591	0.132	0.283	0.132
A_32_P20496	transcript	998	CDC42	1	22291738	22291797	0.08	0.457	0.08
A_23_P200560	transcript	998	CDC42	1	22291856	22291915	0	0.579	0
A_23_P200561	transcript	998	CDC42	1	22291903	22291962	0.021	0.467	0.021
A_23_P11787	transcript	54361	WNT4	1	22318802	22318861	0.007	0.384	0.007
A_23_P382604	transcript	54361	WNT4	1	22319067	22319126	0.438	0.458	0.448
A_23_P382607	transcript	54361	WNT4	1	22319452	22319511	0.322	0.006	0.276
NM_030761_2_303	transcript	54361	WNT4	1	22320652	22320656	0.742	0.048	0.601
A_24_P178417	transcript	343384	LOC343384	1	22522236	22522295	0.908	NA	0.948
A_23_P160136	transcript	9923	ZBTB40	1	22708190	22708249	0.488	NA	0.581
A_23_P11533	transcript	9923	ZBTB40	1	22725535	22725594	0.722	0.002	0.002
A_24_P940188	transcript	9923	ZBTB40	1	22726556	22726615	0.308	0.057	0.064
A_23_P387523	transcript	9923	ZBTB40	1	22729478	22729537	0.248	0.67	0.642
A_24_P419239	transcript	2046	EPHA8	1	22788446	22788505	0.914	0.002	0.002
A_24_P419236	transcript	2046	EPHA8	1	22788481	22788540	0.749	0.192	0.212
A_23_P103199	transcript	2046	EPHA8	1	22800166	22800168	0.663	0.294	0.328
A_23_P318464	transcript	2046	EPHA8	1	22802377	22802436	0.395	0.286	0.302
A_32_P92835	transcript	712	C1QA	1	22836734	22836793	0.879	0.008	0.009
A_32_P92840	transcript	712	C1QA	1	22838228	22838287	0.43	0.793	0.825
A_24_P222655	transcript	712	C1QA	1	22838382	22838441	0.589	0.244	0.302
A_23_P114683	transcript	712	C1QA	1	22838412	22838471	0.054	0.004	0.005
A_23_P114678	transcript	712	C1QA	1	22838623	22838682	0.52	0.088	0.108
A_23_P125977	transcript	714	C1QC	1	22846676	22846735	0.425	0.286	0.33
A_23_P125974	transcript	714	C1QC	1	22847045	22847104	0.782	0.238	0.308
A_23_P125973	transcript	714	C1QC	1	22847067	22847126	0.098	0.051	0.051
A_23_P137372	transcript	713	C1QB	1	22860136	22860195	0	0	0
A_32_P188263	transcript	713	C1QB	1	22860160	22860219	0.341	0.5	0.55
A_32_P188265	transcript	713	C1QB	1	22860207	22860266	0.067	0.419	0.274
A_23_P137366	transcript	713	C1QB	1	22860382	22860441	0.117	0.004	0.003
A_24_P554331	transcript	NA	NA	1	22926155	22926214	0.981	0.914	1
A_23_P200067	transcript	2048	EPHB2	1	23113178	23113237	0.415	NA	0.496
A_23_P200069	transcript	2048	EPHB2	1	23113238	23113297	0.006	NA	0.031
A_32_P406142	transcript	NA	NA	1	23120475	23120534	0.244	NA	0.336
A_24_P933927	transcript	646262	LOC646262	1	23157958	23158000	0.484	NA	0.56
A_32_P174689	transcript	729059	LOC729059	1	23210016	23210075	0.672	0.905	0.711
A_32_P174693	transcript	729059	LOC729059	1	23210068	23210127	0.974	0.541	0.946
A_24_P74981	transcript	23028	KDM1	1	23278082	23278141	0.201	NA	0.267
A_24_P74979	transcript	23028	KDM1	1	23280537	23280596	0.932	NA	0.957
A_23_P133	transcript	23028	KDM1	1	23282591	23282650	0.007	NA	0.027
A_23_P407137	transcript	7798	LUZP1	1	23284420	23284479	0.049	NA	0.09
A_23_P407138	transcript	7798	LUZP1	1	23284506	23284565	0.377	NA	0.464
A_23_P407142	transcript	7798	LUZP1	1	23285023	23285082	0.013	NA	0.042
A_23_P385084	transcript	7798	LUZP1	1	23289161	23289220	0	NA	0.006
A_23_P22941	transcript	7798	LUZP1	1	23290605	23290664	0.365	NA	0.461
A_23_P34364	transcript	3352	HTR1D	1	23392126	23392185	0	0.086	0
A_23_P34366	transcript	3352	HTR1D	1	23392148	23392207	0.151	0.153	0.159
A_24_P809567	transcript	NA	NA	1	23484439	23484498	0.194	NA	0.264
A_24_P803246	transcript	NA	NA	1	23500502	23500561	0.275	0.856	0.275
A_24_P724984	transcript	10236	HNRNPR	1	23504458	23504517	0.544	0.022	0.513
A_23_P45725	transcript	10236	HNRNPR	1	23508933	23508992	0.823	0.862	0.867
A_32_P150802	transcript	10236	HNRNPR	1	23508947	23509006	0.531	0.987	0.537
A_23_P45726	transcript	10236	HNRNPR	1	23509130	23509189	0.593	0.021	0.555
A_32_P150797	transcript	10236	HNRNPR	1	23509322	23509381	0.786	0.05	0.708
A_23_P45733	transcript	10236	HNRNPR	1	23509582	23509641	0.102	0.765	0.102
A_23_P51202	transcript	80818	ZNF436	1	23559117	23559176	0.163	0.519	0.247
A_23_P51203	transcript	80818	ZNF436	1	23559196	23559255	0.071	0.351	0.091
A_23_P362228	transcript	148898	C1orf213	1	23570675	23570734	0.927	0.356	0.682
A_23_P362224	transcript	148898	C1orf213	1	23570763	23570822	0.053	0.637	0.079
A_23_P34376	transcript	6920	TCEA3	1	23580337	23580396	0.558	0.584	0.739
AK027024_1_1188	transcript	6920	TCEA3	1	23580453	23580512	0.189	0.003	0.027
A_24_P327886	transcript	6920	TCEA3	1	23586353	23586412	0.503	0	0
A_23_P34375	transcript	6920	TCEA3	1	23596634	23596681	0.363	0.165	0.345
A_32_P28078	transcript	6920	TCEA3	1	23596649	23596681	0.056	0.064	0.052
A_32_P28074	transcript	6920	TCEA3	1	23596672	23596681	0.967	0.205	0.512
A_23_P114689	transcript	55616	ASAP3	1	23627874	23627933	0.982	NA	0.993
A_23_P114690	transcript	55616	ASAP3	1	23627915	23627974	0.32	NA	0.41
A_24_P367804	transcript	NA	NA	1	23673973	23674032	0.306	0.342	0.388
A_24_P367809	transcript	NA	NA	1	23673998	23674057	0.3	0.561	0.412
A_23_P408955	transcript	1870	E2F2	1	23705520	23705579	0.989	0.995	1
A_23_P408957	transcript	1870	E2F2	1	23705763	23705822	0.008	0.018	0.007
A_23_P125990	transcript	1870	E2F2	1	23708962	23709021	0.392	0.008	0.054
NM_004091_1_1190	transcript	1870	E2F2	1	23718126	23718185	0.611	0.507	0.709
A_32_P123589	transcript	3399	ID3	1	23757351	23757410	0.47	0.753	0.65
NM_002167_1_435	transcript	3399	ID3	1	23758027	23758086	0	0.06	0
A_23_P137379	transcript	3399	ID3	1	23758049	23758097	0.045	0.345	0.045
A_23_P137381	transcript	3399	ID3	1	23758253	23758312	0.788	0.463	0.779
A_32_P123584	transcript	3399	ID3	1	23758273	23758332	0.265	0.165	0.271
A_23_P323196	transcript	259283	MDS2	1	23838244	23838303	0.628	NA	0.699
A_23_P323195	transcript	259283	MDS2	1	23838254	23838313	0.894	NA	0.931
A_23_P323194	transcript	259283	MDS2	1	23838264	23838323	0.528	NA	0.605
A_23_P62605	transcript	6135	RPL11	1	23893760	23893819	0.408	0.308	0.404
A_23_P62601	transcript	6135	RPL11	1	23893804	23893863	0.606	0.218	0.594
A_32_P114087	transcript	NA	NA	1	23898766	23898825	0.559	0.376	0.589
A_24_P857932	transcript	NA	NA	1	23901375	23901433	0.649	0.045	0.55
A_23_P148852	transcript	NA	NA	1	23904663	23904722	0	0.124	0
A_23_P74098	transcript	6924	TCEB3	1	23956198	23956202	0.183	0.747	0.188
A_23_P74097	transcript	6924	TCEB3	1	23958604	23958663	0.93	0.187	0.631
A_24_P122403	transcript	6924	TCEB3	1	23960866	23960925	0.658	0.667	0.784
A_24_P122402	transcript	6924	TCEB3	1	23960906	23960965	0.722	0.866	0.892
A_23_P200075	transcript	57095	C1orf128	1	23984782	23984841	0	0.14	0
A_23_P200073	transcript	57095	C1orf128	1	23985426	23985485	0.993	0.048	0.189
A_23_P200079	transcript	57095	C1orf128	1	23987097	23987156	0.383	0.862	0.622
A_32_P102581	transcript	NA	NA	1	23989702	23989761	0.744	0.001	0.024
A_24_P276490	transcript	11313	LYPLA2	1	23993000	23993007	0.258	0.001	0.01
A_23_P96798	transcript	11313	LYPLA2	1	23993585	23993644	0.169	0.085	0.143
A_23_P96795	transcript	11313	LYPLA2	1	23993827	23993886	0.551	0.396	0.636
A_23_P354154	transcript	2582	GALE	1	23994688	23994747	0.875	0.802	0.93
A_23_P160148	transcript	2582	GALE	1	23994813	23994872	0.554	0.01	0.065
A_23_P160153	transcript	2582	GALE	1	23995954	23996013	0.135	0.78	0.204
A_23_P160154	transcript	2582	GALE	1	23996120	23996179	0.521	0.422	0.631
A_23_P145	transcript	3155	HMGCL	1	24001411	24001470	0.697	0.034	0.153
A_24_P242293	transcript	3155	HMGCL	1	24007271	24007330	0.427	0.271	0.475
A_23_P11542	transcript	2517	FUCA1	1	24044361	24044420	0.059	0	0.003
A_23_P11543	transcript	2517	FUCA1	1	24044437	24044496	0.002	0.003	0
A_32_P48054	transcript	NA	NA	1	24069604	24069663	0.099	0.102	0.093
A_23_P310930	transcript	1269	CNR2	1	24073063	24073122	0.791	0.001	0.003
A_23_P310931	transcript	1269	CNR2	1	24073107	24073166	0.279	0.353	0.409
A_23_P22948	transcript	1269	CNR2	1	24073705	24073764	0.21	0.649	0.509
A_32_P404896	transcript	NA	NA	1	24100385	24100444	0.121	0	0.001
A_23_P103202	transcript	100132235	LOC100132235	1	24161767	24161826	0	0	0
A_23_P103201	transcript	100132235	LOC100132235	1	24161878	24161936	0.802	0.407	0.539
A_23_P311201	transcript	642558	LOC642558	1	24164061	24164120	0.822	0.383	0.613
A_32_P45493	transcript	642558	LOC642558	1	24165625	24165684	0.326	0.534	0.573
A_23_P200080	transcript	642558	LOC642558	1	24166252	24166311	0.586	0.086	0.151
A_23_P352291	transcript	642558	LOC642558	1	24168834	24168893	0.714	0.131	0.212
A_24_P4794	transcript	642558	LOC642558	1	24170038	24170097	0.192	0.07	0.106
A_24_P4795	transcript	642558	LOC642558	1	24170092	24170151	0.501	0.287	0.462
A_23_P45737	transcript	642558	LOC642558	1	24170699	24170703	0.063	0.085	0.068
A_24_P455060	transcript	642558	LOC642558	1	24174100	24174123	0.114	0.217	0.199
A_24_P118884	transcript	127295	LOC127295	1	24207373	24207432	0.02	0.563	0.053
A_24_P118886	transcript	127295	LOC127295	1	24207453	24207512	0.682	0.131	0.221
A_23_P51211	transcript	127294	MYOM3	1	24256041	24256100	0.121	NA	0.199
A_23_P51213	transcript	127294	MYOM3	1	24256141	24256200	0.477	NA	0.557
A_23_P51215	transcript	127294	MYOM3	1	24256366	24256425	0.535	NA	0.61
A_23_P62607	transcript	58985	IL22RA1	1	24318891	24318949	0.284	0.94	0.462
A_23_P62610	transcript	58985	IL22RA1	1	24318921	24318979	0.383	0.861	0.593
A_24_P413479	transcript	58985	IL22RA1	1	24319205	24319264	0.875	0.057	0.186
A_23_P74112	transcript	163702	IL28RA	1	24353354	24353413	0.448	0.515	0.647
A_24_P19675	transcript	163702	IL28RA	1	24368557	24368616	0.765	0.451	0.649
A_24_P19677	transcript	163702	IL28RA	1	24368578	24368637	0.132	0.684	0.354
A_23_P52067	transcript	57822	GRHL3	1	24554121	24554180	0	0.002	0
A_23_P52066	transcript	57822	GRHL3	1	24554141	24554200	0.405	0.053	0.304
A_24_P133161	transcript	90529	C1orf201	1	24556291	24556350	0.602	0.998	0.811
A_24_P133162	transcript	90529	C1orf201	1	24556301	24556360	0	0.135	0
A_23_P325168	transcript	90529	C1orf201	1	24578845	24578900	0	0.052	0
A_24_P919419	transcript	57185	NIPAL3	1	24618453	24618512	0.178	0.043	0.164
A_23_P46604	transcript	57185	NIPAL3	1	24652489	24652548	0.477	0.03	0.451
A_23_P46602	transcript	57185	NIPAL3	1	24657966	24658025	0.022	0.376	0.022
A_32_P35031	transcript	57185	NIPAL3	1	24671115	24671174	0.807	0.563	0.826
A_32_P35032	transcript	57185	NIPAL3	1	24671135	24671194	0.194	0.946	0.196
A_24_P45369	transcript	57185	NIPAL3	1	24671820	24671879	0.99	0.255	0.948
A_24_P45367	transcript	57185	NIPAL3	1	24671900	24671959	0.468	0.016	0.425
A_32_P130522	transcript	NA	NA	1	24695374	24695433	0.833	0.702	0.858
A_23_P391277	transcript	11123	RCAN3	1	24730399	24730458	0.441	0.411	0.442
A_23_P391275	transcript	11123	RCAN3	1	24732290	24732331	0.198	0.374	0.198
A_23_P35205	transcript	11123	RCAN3	1	24735964	24736023	0.075	0.502	0.075
A_23_P35204	transcript	11123	RCAN3	1	24736027	24736086	0.637	0.664	0.656
A_32_P71744	transcript	NA	NA	1	24739781	24739840	0.296	0.411	0.299
A_24_P264192	transcript	10250	SRRM1	1	24847944	24848003	0.072	0.782	0.072
A_24_P264188	transcript	10250	SRRM1	1	24848047	24848106	0.915	0.466	0.918
A_24_P679410	transcript	10250	SRRM1	1	24871529	24871588	0.245	0.526	0.246
A_24_P679409	transcript	10250	SRRM1	1	24871611	24871670	0.849	0.633	0.854
A_23_P23805	transcript	10250	SRRM1	1	24872058	24872117	0.768	0.618	0.769
A_24_P11131	transcript	10250	SRRM1	1	24872062	24872121	0.847	0.329	0.847
A_23_P23803	transcript	10250	SRRM1	1	24872194	24872253	0	0.743	0
A_23_P259189	transcript	25932	CLIC4	1	25039105	25039119	0.043	NA	0.1
A_23_P135499	transcript	25932	CLIC4	1	25042640	25042699	0.012	NA	0.053
A_23_P135497	transcript	25932	CLIC4	1	25042862	25042921	0	NA	0.005
A_23_P135494	transcript	25932	CLIC4	1	25043175	25043234	0.055	NA	0.12
A_23_P135493	transcript	25932	CLIC4	1	25043250	25043309	0.892	NA	0.939
A_23_P51226	transcript	864	RUNX3	1	25098655	25098714	0.153	0.08	0.08
A_23_P51231	transcript	864	RUNX3	1	25098920	25098979	0.393	0.233	0.232
A_24_P918561	transcript	NA	NA	1	25159215	25159274	0.952	0.289	0.292
A_24_P868905	transcript	NA	NA	1	25324131	25324190	0.382	NA	0.507
A_23_P45755	transcript	25949	SYF2	1	25424098	25424157	0.011	0.931	0.021
A_23_P45756	transcript	25949	SYF2	1	25424118	25424177	0.092	0.209	0.13
A_24_P920102	transcript	NA	NA	1	25429443	25429502	0.919	0.655	0.873
A_24_P2584	transcript	57035	C1orf63	1	25441768	25441783	0.737	0.22	0.427
A_23_P385306	transcript	57035	C1orf63	1	25441780	25441783	0.478	0.575	0.611
A_24_P126325	transcript	57035	C1orf63	1	25443511	25443570	0.55	0.278	0.471
A_24_P126327	transcript	57035	C1orf63	1	25443615	25443674	0.263	0.789	0.46
A_23_P34392	transcript	57035	C1orf63	1	25444228	25444287	0.337	0.323	0.389
A_23_P34396	transcript	57035	C1orf63	1	25444274	25444333	0.407	0.158	0.258
A_24_P367543	transcript	NA	NA	1	25488933	25488992	0.32	0.55	0.445
A_24_P367545	transcript	NA	NA	1	25488953	25489012	0.313	0.347	0.385
A_32_P155634	transcript	NA	NA	1	25492601	25492660	0	0.079	0.002
A_23_P86270	transcript	6007	RHD	1	25500604	25500663	0.602	0.034	0.088
A_24_P673333	transcript	6007	RHD	1	25529033	25529092	0.884	0.172	0.881
A_24_P135860	transcript	6007	RHD	1	25529190	25529249	0.136	0.856	0.136
A_24_P135856	transcript	6007	RHD	1	25529270	25529329	0.025	0.284	0.025
A_24_P737553	transcript	NA	NA	1	25531606	25531665	0.566	0.82	0.568
A_24_P864779	transcript	23585	TMEM50A	1	25542148	25542151	0.906	0.798	0.908
A_23_P74133	transcript	23585	TMEM50A	1	25550739	25550771	0.709	0.401	0.71
A_23_P74129	transcript	23585	TMEM50A	1	25559777	25559836	0.13	0.137	0.13
A_24_P113824	transcript	23585	TMEM50A	1	25560861	25560920	0.329	0.727	0.329
A_24_P113821	transcript	23585	TMEM50A	1	25561246	25561305	0.202	0.737	0.202
A_24_P640493	transcript	23585	TMEM50A	1	25561366	25561425	0.543	0.247	0.542
A_23_P62634	transcript	6006	RHCE	1	25569548	25569607	0.251	0.714	0.251
A_23_P170290	transcript	55219	TMEM57	1	25690547	25690606	0.325	NA	0.445
A_23_P124356	transcript	55219	TMEM57	1	25697344	25697403	0.172	NA	0.31
A_23_P124354	transcript	55219	TMEM57	1	25697367	25697426	0.652	NA	0.769
A_23_P170286	transcript	55219	TMEM57	1	25697564	25697623	0.715	NA	0.801
A_23_P158193	transcript	26119	LDLRAP1	1	25753939	25753998	0.287	NA	0.437
A_23_P158192	transcript	26119	LDLRAP1	1	25753959	25754018	0.053	NA	0.135
A_23_P158190	transcript	26119	LDLRAP1	1	25754018	25754050	0.196	NA	0.322
A_32_P216548	transcript	26119	LDLRAP1	1	25766986	25767045	0.168	0.101	0.124
A_32_P216540	transcript	26119	LDLRAP1	1	25767338	25767397	0.474	0.063	0.116
A_24_P237778	transcript	57134	MAN1C1	1	25970791	25970850	0.787	0.593	0.862
A_24_P237776	transcript	57134	MAN1C1	1	25970814	25970850	0.26	0.082	0.216
A_23_P103604	transcript	100134000	LOC100134000	1	25983362	25983421	0.002	0.027	0.002
A_23_P103601	transcript	100134000	LOC100134000	1	25983422	25983481	0.774	0.062	0.38
A_23_P535	transcript	57134	MAN1C1	1	25984844	25984903	0.625	0.131	0.493
A_24_P925342	transcript	57134	MAN1C1	1	25985022	25985081	0.003	0.378	0.003
A_24_P231252	transcript	57190	SEPN1	1	26016198	26016257	0.003	0.025	0.002
A_24_P231250	transcript	57190	SEPN1	1	26016208	26016267	0.967	0.015	0.074
A_23_P370626	transcript	57190	SEPN1	1	26017119	26017178	0.046	0.481	0.066
A_23_P370625	transcript	57190	SEPN1	1	26017129	26017188	0.099	0.12	0.098
A_24_P144961	transcript	646471	LOC646471	1	26018400	26018459	0.437	0.162	0.324
A_23_P97196	transcript	56181	FAM54B	1	26031288	26031347	0.035	0.399	0.108
A_23_P97195	transcript	56181	FAM54B	1	26031352	26031411	0.077	0.042	0.047
A_23_P160537	transcript	79000	C1orf135	1	26033143	26033202	0.006	0	0
A_23_P160538	transcript	79000	C1orf135	1	26033254	26033313	0.177	0.006	0.014
A_32_P538180	transcript	164091	PAQR7	1	26061287	26061346	0.582	0.808	0.878
A_23_P410159	transcript	164091	PAQR7	1	26062317	26062376	0.173	0.029	0.027
A_23_P359154	transcript	3925	STMN1	1	26083264	26083323	0.188	0.08	0.094
A_24_P342511	transcript	3925	STMN1	1	26084022	26084081	0.343	0.009	0.009
A_24_P342512	transcript	3925	STMN1	1	26084032	26084091	0.822	0	0
A_23_P74398	transcript	NA	NA	1	26094936	26094995	0.842	0.346	0.475
NM_005563_2_1353	transcript	3925	STMN1	1	26099223	26099282	0.039	0.004	0.004
NKI_NM_005563	transcript	3925	STMN1	1	26099296	26099355	0.484	0.148	0.198
A_23_P200860	transcript	3925	STMN1	1	26099331	26099390	0.003	0.029	0.006
A_23_P200866	transcript	3925	STMN1	1	26099680	26099739	0	0.049	0.007
A_24_P71151	transcript	5051	PAFAH2	1	26159377	26159436	0.014	0.59	0.014
A_24_P71153	transcript	5051	PAFAH2	1	26159461	26159520	0.387	0.053	0.386
A_24_P928156	transcript	5051	PAFAH2	1	26159768	26159827	0.514	0.014	0.503
A_23_P137765	transcript	5051	PAFAH2	1	26160865	26160924	0.025	0.096	0.025
A_23_P137767	transcript	5051	PAFAH2	1	26160945	26161004	0.361	0.24	0.361
A_23_P62999	transcript	2134	EXTL1	1	26235333	26235392	0.335	0.799	0.806
A_23_P62998	transcript	2134	EXTL1	1	26235443	26235457	0.094	0.212	0.199
A_24_P156747	transcript	7780	SLC30A2	1	26237095	26237154	0.863	0.008	0.008
A_24_P156748	transcript	7780	SLC30A2	1	26237225	26237284	0.489	0.015	0.016
A_23_P319083	transcript	7780	SLC30A2	1	26238986	26238989	0.213	0.415	0.409
A_23_P200852	transcript	7780	SLC30A2	1	26243450	26243509	0.046	0.036	0.036
A_23_P114982	transcript	84676	TRIM63	1	26250399	26250458	0.323	0.219	0.229
A_23_P114983	transcript	84676	TRIM63	1	26250429	26250488	0.005	0.374	0.153
A_23_P51601	transcript	149420	PDIK1L	1	26321273	26321332	0.85	0.56	0.734
A_24_P405002	transcript	149420	PDIK1L	1	26324274	26324333	0.428	0.01	0.013
A_24_P405000	transcript	149420	PDIK1L	1	26324419	26324478	0.024	0.001	0.001
A_24_P256929	transcript	79927	GRRP1	1	26360808	26360867	0.835	0.209	0.279
A_23_P46131	transcript	79927	GRRP1	1	26361581	26361640	0.582	0	0
A_23_P46125	transcript	79927	GRRP1	1	26361641	26361700	0.879	0.194	0.279
A_23_P34741	transcript	51042	ZNF593	1	26369753	26369812	0.79	0.004	0.004
A_23_P34734	transcript	51042	ZNF593	1	26369791	26369850	0.148	0.622	0.442
A_23_P23341	transcript	10256	CNKSR1	1	26386558	26386560	0.131	0	0
A_24_P786388	transcript	378807	CATSPER4	1	26396791	26396850	0.923	0.014	0.017
A_24_P213827	transcript	NA	NA	1	26426983	26427042	0.64	0	0.039
A_24_P213825	transcript	NA	NA	1	26427003	26427062	0.197	0.462	0.234
A_23_P200873	transcript	64793	CCDC21	1	26476907	26476966	0.122	0.248	0.174
A_23_P200874	transcript	64793	CCDC21	1	26476964	26477023	0.001	0.049	0.001
A_23_P200876	transcript	64793	CCDC21	1	26477046	26477105	0.578	0.675	0.783
A_23_P126388	transcript	83442	SH3BGRL3	1	26480395	26480454	0.067	0.2	0.091
A_24_P417497	transcript	83442	SH3BGRL3	1	26480410	26480469	0.005	0.132	0.008
A_24_P239806	transcript	91544	UBXN11	1	26481542	26481601	0.076	0	0
A_24_P239811	transcript	91544	UBXN11	1	26481756	26481815	0	0.302	0
A_23_P11935	transcript	91544	UBXN11	1	26483251	26483310	0.583	0.002	0.004
A_23_P11936	transcript	91544	UBXN11	1	26483271	26483323	0.546	0.385	0.617
A_23_P85800	transcript	1043	CD52	1	26519472	26519531	0.007	0	0
A_23_P85799	transcript	1043	CD52	1	26519526	26519585	0.242	0.185	0.267
A_23_P360324	transcript	55057	AIM1L	1	26520965	26521024	0.493	0	0.002
A_23_P360325	transcript	55057	AIM1L	1	26520975	26521034	0.646	0.178	0.392
A_23_P360329	transcript	55057	AIM1L	1	26521035	26521094	0.261	0.818	0.436
A_24_P308226	transcript	55057	AIM1L	1	26527889	26527948	0.951	0.195	0.246
A_24_P308229	transcript	55057	AIM1L	1	26530627	26530686	0.951	0.049	0.069
A_24_P68358	transcript	55057	AIM1L	1	26535718	26535777	0.334	0.669	0.636
A_24_P68362	transcript	55057	AIM1L	1	26536337	26536396	0.695	0	0
A_23_P115000	transcript	55057	AIM1L	1	26545438	26545497	0.005	0.259	0.029
A_23_P318380	transcript	257101	ZNF683	1	26560712	26560767	0.509	0.802	0.851
A_23_P318381	transcript	257101	ZNF683	1	26560780	26560839	0.201	0.013	0.013
A_23_P74895	transcript	79727	LIN28	1	26628286	26628345	0	0.288	0
A_23_P74892	transcript	79727	LIN28	1	26628444	26628503	0.968	0.039	0.041
A_23_P74889	transcript	79727	LIN28	1	26628669	26628728	0.476	0.379	0.449
A_24_P375934	transcript	729301	LOC729301	1	26653770	26653829	0.011	0.287	0.158
A_24_P179769	transcript	79947	DHDDS	1	26656895	26656954	0.103	0.002	0.002
A_24_P179765	transcript	79947	DHDDS	1	26656979	26656983	0.124	0.138	0.139
A_24_P76806	transcript	79947	DHDDS	1	26659144	26659203	0.002	0.161	0.053
A_24_P76805	transcript	79947	DHDDS	1	26659164	26659222	0.746	0.782	0.848
A_32_P211379	transcript	79947	DHDDS	1	26669519	26669578	0.193	0.677	0.428
A_23_P201764	transcript	79947	DHDDS	1	26669572	26669631	0.308	0.788	0.596
A_32_P211386	transcript	79947	DHDDS	1	26669710	26669769	0.148	0.053	0.06
A_23_P97683	transcript	3151	HMGN2	1	26673653	26673712	0.757	0.393	0.588
A_32_P166536	transcript	3151	HMGN2	1	26674388	26674447	0.372	0.298	0.415
A_24_P711477	transcript	3151	HMGN2	1	26674408	26674467	0.44	0.671	0.716
A_32_P1388	transcript	3151	HMGN2	1	26674426	26674485	0.403	0.591	0.647
A_32_P222380	transcript	3151	HMGN2	1	26674777	26674836	0.157	0.826	0.401
A_32_P222383	transcript	3151	HMGN2	1	26674779	26674838	0.28	0.692	0.557
A_32_P15799	transcript	3151	HMGN2	1	26674986	26675045	0.973	0.305	0.472
A_24_P396651	transcript	6195	RPS6KA1	1	26773446	26773505	0.333	0.608	0.513
A_23_P52086	transcript	6195	RPS6KA1	1	26773447	26773506	0.642	0.044	0.188
A_24_P396650	transcript	6195	RPS6KA1	1	26773456	26773515	0.553	0.126	0.331
A_24_P560536	transcript	NA	NA	1	26945319	26945378	0.239	0.18	0.241
A_24_P77219	transcript	8289	ARID1A	1	26973875	26973934	0.182	0.576	0.186
A_24_P92952	transcript	8289	ARID1A	1	26979765	26979824	0.253	0.135	0.253
A_24_P92951	transcript	8289	ARID1A	1	26979785	26979844	0.758	0.641	0.819
A_23_P217871	transcript	8289	ARID1A	1	26980285	26980344	0	0.294	0
A_23_P217872	transcript	8289	ARID1A	1	26980381	26980440	0.772	0.097	0.657
A_23_P217879	transcript	8289	ARID1A	1	26980955	26981014	0.772	0.022	0.55
A_23_P46378	transcript	55650	PIGV	1	26997143	26997202	0.029	0.347	0.029
A_23_P46376	transcript	55650	PIGV	1	26997249	26997308	0.001	0.752	0.001
A_23_P46375	transcript	55650	PIGV	1	26997296	26997355	0.793	0.996	0.857
A_23_P51853	transcript	84243	ZDHHC18	1	27053693	27053752	0.153	0.684	0.396
A_23_P51851	transcript	84243	ZDHHC18	1	27053768	27053827	0.024	0.006	0.004
A_23_P51847	transcript	84243	ZDHHC18	1	27053857	27053916	0.454	0.464	0.601
A_23_P63254	transcript	2810	SFN	1	27062695	27062754	0.24	0.289	0.319
A_23_P63253	transcript	2810	SFN	1	27062803	27062862	0.004	0.045	0.006
A_23_P63248	transcript	2810	SFN	1	27063351	27063410	0.014	0.018	0.007
A_24_P833097	transcript	NA	NA	1	27076706	27076765	0.8	0.004	0.004
A_23_P138025	transcript	54707	GPN2	1	27078550	27078609	0.005	0.134	0.044
A_23_P138027	transcript	54707	GPN2	1	27078665	27078724	0.001	0.026	0.005
A_23_P149419	transcript	63906	GPATCH3	1	27089957	27090016	0.349	0.014	0.015
A_23_P149421	transcript	63906	GPATCH3	1	27090064	27090123	0.004	0.855	0.062
A_23_P160798	transcript	8431	NR0B2	1	27110659	27110718	0.031	0	0
A_23_P160800	transcript	8431	NR0B2	1	27110770	27110829	0	0.223	0
A_23_P74653	transcript	10726	NUDC	1	27142040	27142099	0.17	0.868	0.703
A_23_P74652	transcript	10726	NUDC	1	27142112	27142143	0.016	0.187	0.08
A_23_P74648	transcript	10726	NUDC	1	27144715	27144764	0.491	0.03	0.032
A_32_P104569	transcript	10726	NUDC	1	27144750	27144764	0.458	0.632	0.712
A_32_P104572	transcript	10726	NUDC	1	27145223	27145282	0.287	0	0
A_23_P393044	transcript	126695	C1orf172	1	27148650	27148709	0.733	0	0.001
A_23_P800	transcript	126695	C1orf172	1	27148655	27148714	0.019	0.023	0.015
A_23_P393051	transcript	126695	C1orf172	1	27148709	27148768	0.284	0	0
A_24_P109614	transcript	NA	NA	1	27179243	27179302	0.408	0.341	0.432
A_24_P58613	transcript	646567	LOC646567	1	27185126	27185185	0.765	0.054	0.066
A_24_P734957	transcript	388610	TRNP1	1	27199042	27199101	0.092	0.297	0.225
A_24_P734953	transcript	388610	TRNP1	1	27199088	27199147	0.819	0.01	0.011
A_24_P693986	transcript	388610	TRNP1	1	27199506	27199565	0.005	0.135	0.019
A_24_P693985	transcript	388610	TRNP1	1	27199603	27199662	0.05	0.497	0.24
NM_052943_1_2316	transcript	115572	FAM46B	1	27204100	27204159	0.448	0.16	0.208
A_23_P12195	transcript	115572	FAM46B	1	27204404	27204463	0.477	0.022	0.024
A_23_P12196	transcript	115572	FAM46B	1	27204520	27204579	0.032	0.002	0.002
A_23_P12199	transcript	115572	FAM46B	1	27204683	27204742	0.062	0.278	0.188
A_24_P71373	transcript	6548	SLC9A1	1	27298572	27298631	0.715	NA	0.799
A_24_P71376	transcript	6548	SLC9A1	1	27298587	27298646	0.079	NA	0.158
A_23_P23594	transcript	6548	SLC9A1	1	27299493	27299552	0.632	NA	0.728
A_23_P23598	transcript	6548	SLC9A1	1	27299674	27299722	0.803	NA	0.886
A_24_P350683	transcript	6548	SLC9A1	1	27304719	27304778	0.367	0.385	0.372
A_32_P159150	transcript	646572	LOC646572	1	27400000	27400059	0.698	0.331	0.676
A_32_P159143	transcript	646572	LOC646572	1	27400060	27400119	0.052	0.16	0.054
A_32_P162306	transcript	440577	LOC440577	1	27406080	27406139	0.069	0.049	0.068
A_32_P36413	transcript	440577	LOC440577	1	27406305	27406364	0.621	0.252	0.625
A_24_P298515	transcript	NA	NA	1	27406476	27406484	0.315	0.033	0.298
A_32_P36412	transcript	440577	LOC440577	1	27406587	27406646	0.761	0.895	0.825
A_23_P86054	transcript	23038	WDTC1	1	27505902	27505961	0.089	0.688	0.109
A_24_P102895	transcript	23038	WDTC1	1	27506910	27506969	0.331	0.055	0.22
A_23_P97442	transcript	84065	TMEM222	1	27535175	27535234	0.062	0.045	0.038
A_23_P97441	transcript	84065	TMEM222	1	27535195	27535254	0.1	0.05	0.052
A_23_P46390	transcript	84958	SYTL1	1	27550610	27550633	0.364	0	0
A_23_P46387	transcript	84958	SYTL1	1	27552791	27552850	0.326	0.812	0.806
A_32_P217773	transcript	84958	SYTL1	1	27552791	27552850	0.188	0.001	0.001
A_24_P145653	transcript	9064	MAP3K6	1	27554267	27554326	0.443	0.007	0.007
A_32_P223017	transcript	9064	MAP3K6	1	27554792	27554823	0.743	0.095	0.109
A_23_P126634	transcript	9064	MAP3K6	1	27555169	27555177	0.008	0.617	0.143
A_23_P126635	transcript	9064	MAP3K6	1	27555567	27555578	0	0.004	0.001
A_24_P465481	transcript	9064	MAP3K6	1	27565817	27565876	0.909	0.368	0.451
A_23_P115243	transcript	8547	FCN3	1	27568278	27568337	0.045	0.403	0.248
A_23_P115246	transcript	8547	FCN3	1	27568413	27568472	0.445	0.138	0.158
A_23_P348809	transcript	2827	GPR3	1	27593468	27593527	0.023	0.096	0.071
A_23_P348808	transcript	2827	GPR3	1	27593478	27593537	0.871	0.479	0.557
A_23_P35000	transcript	2827	GPR3	1	27593966	27594025	0.944	0.027	0.035
A_24_P76546	transcript	10163	WASF2	1	27605515	27605574	0.363	0.557	0.614
A_23_P201309	transcript	10163	WASF2	1	27609213	27609272	0.364	0.228	0.266
A_32_P41461	transcript	10163	WASF2	1	27615108	27615167	0.781	0.288	0.348
A_23_P115331	transcript	27245	AHDC1	1	27733829	27733887	0.551	0.162	0.54
A_32_P194740	transcript	NA	NA	1	27738842	27738901	0.678	0.062	0.624
A_24_P924999	transcript	27245	AHDC1	1	27749096	27749155	0.009	NA	0.035
A_24_P225426	transcript	NA	NA	1	27811365	27811424	0.281	0.728	0.352
A_23_P103932	transcript	2268	FGR	1	27811425	27811484	0.087	0.577	0.108
A_24_P51517	transcript	2268	FGR	1	27813968	27814024	0.678	0.618	0.817
A_24_P316634	transcript	2268	FGR	1	27816341	27816394	0.006	0.475	0.006
A_32_P44753	transcript	729973	LOC729973	1	27848538	27848597	0.893	0.038	0.243
A_24_P414259	transcript	729973	LOC729973	1	27848916	27848942	0.004	0.384	0.007
A_32_P97149	transcript	NA	NA	1	27859380	27859439	0.027	0.006	0.012
A_23_P201459	transcript	2537	IFI6	1	27865424	27865483	0	0.389	0
NM_022873_1_117	transcript	2537	IFI6	1	27868344	27868403	0.465	0.091	0.308
A_23_P201450	transcript	2537	IFI6	1	27868358	27868417	0.394	0.167	0.364
A_32_P83579	transcript	NA	NA	1	27923948	27924007	0.775	0.809	0.92
A_32_P112894	transcript	199870	FAM76A	1	27954402	27954428	0.047	0.412	0.063
A_32_P179085	transcript	199870	FAM76A	1	27960067	27960126	0.129	0.008	0.037
A_32_P179089	transcript	199870	FAM76A	1	27960107	27960166	0.005	0.048	0.004
A_23_P321473	transcript	199870	FAM76A	1	27960438	27960497	0.777	0.01	0.066
A_23_P306390	transcript	199870	FAM76A	1	27960518	27960577	0.149	0.698	0.218
A_32_P196854	transcript	199870	FAM76A	1	27961670	27961729	0.808	0.756	0.914
A_32_P196851	transcript	NA	NA	1	27961971	27962030	0.138	0.797	0.201
A_23_P23674	transcript	23673	STX12	1	28021545	28021604	0.266	0.807	0.266
A_23_P385206	transcript	23673	STX12	1	28023223	28023282	0.845	0.179	0.794
A_24_P139774	transcript	5511	PPP1R8	1	28049407	28049466	0.007	0.075	0.005
A_24_P139773	transcript	5511	PPP1R8	1	28049431	28049490	0.09	0.125	0.097
A_23_P12272	transcript	5511	PPP1R8	1	28050516	28050575	0.985	0.315	0.596
NM_004848_1_1590	transcript	9473	C1orf38	1	28084995	28085054	0.076	0.478	0.137
A_24_P85775	transcript	9473	C1orf38	1	28085050	28085109	0.07	0.694	0.153
A_23_P873	transcript	9473	C1orf38	1	28085614	28085620	0.44	0.612	0.699
A_23_P871	transcript	9473	C1orf38	1	28085664	28085723	0.461	0.928	0.849
A_23_P86129	transcript	6118	RPA2	1	28090674	28090733	0.17	0.003	0.021
A_23_P86133	transcript	6118	RPA2	1	28090892	28090951	0.601	0.016	0.059
A_23_P160883	transcript	27293	SMPDL3B	1	28154831	28154890	0.012	0.861	0.013
A_23_P160881	transcript	27293	SMPDL3B	1	28154961	28154962	0.784	0.862	0.958
A_23_P149498	transcript	55113	XKR8	1	28166882	28166941	0.311	0.001	0.196
A_23_P149497	transcript	55113	XKR8	1	28166978	28167037	0.533	0.183	0.505
A_23_P149496	transcript	55113	XKR8	1	28167051	28167110	0.731	0.218	0.65
A_24_P466371	transcript	2140	EYA3	1	28169561	28169620	0.539	0.363	0.584
A_24_P466374	transcript	2140	EYA3	1	28169821	28169880	0.7	0.005	0.225
A_24_P122652	transcript	2140	EYA3	1	28172188	28172247	0.18	0.005	0.137
A_24_P122658	transcript	2140	EYA3	1	28172629	28172688	0.41	0.273	0.428
A_23_P74731	transcript	2140	EYA3	1	28187749	28187754	0.368	0.026	0.33
A_23_P74732	transcript	2140	EYA3	1	28188849	28188908	0.494	0.4	0.523
A_23_P74737	transcript	2140	EYA3	1	28199118	28199147	0.12	0.038	0.116
A_24_P919293	transcript	NA	NA	1	28263567	28263626	0.527	0.909	0.527
A_23_P2141	transcript	653566	LOC653566	1	28294258	28294287	0.341	0.121	0.339
A_24_P913482	transcript	NA	NA	1	28347094	28347152	0.4	0.518	0.504
A_23_P51926	transcript	5724	PTAFR	1	28348741	28348800	0.241	0.468	0.297
A_23_P51927	transcript	5724	PTAFR	1	28348789	28348848	0.383	0.009	0.093
A_24_P102821	transcript	5724	PTAFR	1	28349093	28349152	0.555	0.697	0.725
A_23_P46457	transcript	22826	DNAJC8	1	28399437	28399496	0.046	0	0.005
A_23_P46455	transcript	22826	DNAJC8	1	28399457	28399516	0.369	0.82	0.506
A_23_P46456	transcript	22826	DNAJC8	1	28399539	28399598	0.25	0.197	0.267
A_23_P37135	transcript	22826	DNAJC8	1	28399942	28400001	0.552	0.001	0.041
A_23_P37137	transcript	22826	DNAJC8	1	28399982	28400041	0.204	0.023	0.108
A_24_P617278	transcript	22826	DNAJC8	1	28409128	28409134	0.876	0.618	0.872
A_23_P126716	transcript	93974	ATPIF1	1	28437086	28437145	0.575	0.731	0.738
NM_016311_3_416	transcript	93974	ATPIF1	1	28437087	28437146	0.292	0.395	0.341
A_23_P126713	transcript	93974	ATPIF1	1	28437116	28437175	0.299	0.765	0.343
A_23_P35082	transcript	83667	SESN2	1	28480781	28480840	0.106	0	0.007
A_23_P35076	transcript	83667	SESN2	1	28481225	28481284	0.731	0.813	0.924
A_23_P35075	transcript	83667	SESN2	1	28481419	28481478	0.707	0	0.073
A_23_P138105	transcript	100133916	LOC100133916	1	28534476	28534535	0.166	0.411	0.166
A_23_P138104	transcript	54797	MED18	1	28534540	28534574	0.282	0.554	0.283
A_24_P703674	transcript	NA	NA	1	28681561	28681620	0.001	0.032	0.001
A_23_P73326	transcript	65979	PHACTR4	1	28696039	28696098	0.5	0.467	0.502
A_32_P88626	transcript	65979	PHACTR4	1	28696227	28696286	0.001	0.126	0.001
A_32_P88625	transcript	65979	PHACTR4	1	28696301	28696360	0.045	0.017	0.045
A_24_P929019	transcript	NA	NA	1	28696909	28696914	0.61	0.085	0.593
A_24_P119577	transcript	65979	PHACTR4	1	28698955	28699014	0.612	0.288	0.608
A_24_P119575	transcript	65979	PHACTR4	1	28699055	28699114	0.207	0.058	0.206
A_24_P927142	transcript	8420	SNHG3	1	28709892	28709951	0.478	0.184	0.473
A_24_P930442	transcript	1104	RCC1	1	28729654	28729713	0.083	0.243	0.083
A_23_P46310	transcript	1104	RCC1	1	28737584	28737643	0.247	0.004	0.167
A_23_P46309	transcript	1104	RCC1	1	28737635	28737694	0.818	0.094	0.54
A_23_P46306	transcript	1104	RCC1	1	28737942	28738001	0.016	0.001	0.015
A_24_P916955	transcript	54952	TRNAU1AP	1	28760439	28760497	0.217	0.061	0.097
A_24_P393787	transcript	54952	TRNAU1AP	1	28760454	28760497	0.838	0.506	0.711
A_23_P51781	transcript	54952	TRNAU1AP	1	28770278	28770337	0.03	0.915	0.074
A_23_P51778	transcript	54952	TRNAU1AP	1	28770407	28770437	0.147	0.663	0.349
A_23_P51777	transcript	54952	TRNAU1AP	1	28776738	28776797	0.537	0.559	0.702
A_24_P96767	transcript	54952	TRNAU1AP	1	28777359	28777418	0.228	0.634	0.463
A_24_P96762	transcript	54952	TRNAU1AP	1	28777494	28777553	0.018	0.077	0.028
A_23_P74578	transcript	85028	SNHG12	1	28777666	28777725	0.378	0.361	0.493
A_23_P74581	transcript	85028	SNHG12	1	28777766	28777779	0.009	0.013	0.004
A_23_P434919	transcript	115273	RAB42	1	28793300	28793359	0.004	0.428	0.01
A_23_P434918	transcript	115273	RAB42	1	28793320	28793379	0.516	0.654	0.767
A_23_P63178	transcript	6883	TAF12	1	28802317	28802376	0.716	0	0
A_23_P63180	transcript	6883	TAF12	1	28802443	28802502	0.692	0.58	0.757
A_23_P137586	transcript	10691	GMEB1	1	28913758	28913817	0.02	0.873	0.02
A_24_P621023	transcript	NA	NA	1	28917168	28917227	0.704	0.745	0.815
A_32_P90737	transcript	NA	NA	1	28935196	28935255	0.853	NA	0.902
A_32_P90740	transcript	NA	NA	1	28935258	28935317	0.134	NA	0.193
A_24_P367260	transcript	51441	YTHDF2	1	28942626	28942685	0.412	NA	0.497
A_32_P99275	transcript	51441	YTHDF2	1	28968035	28968094	0.673	0.322	0.511
A_32_P186177	transcript	51441	YTHDF2	1	28968141	28968200	0.811	0.084	0.18
A_32_P186185	transcript	51441	YTHDF2	1	28968565	28968624	0.77	0.011	0.036
A_23_P103414	transcript	51441	YTHDF2	1	28968570	28968629	0.813	0	0
A_23_P11752	transcript	4985	OPRD1	1	29058311	29058370	0.327	0.968	0.758
A_23_P160359	transcript	2035	EPB41	1	29232341	29232344	0.218	NA	0.3
A_24_P740244	transcript	NA	NA	1	29253170	29253229	0.784	NA	0.847
A_24_P917074	transcript	NA	NA	1	29267614	29267673	0.993	NA	0.996
A_23_P354	transcript	2035	EPB41	1	29315971	29316030	0.236	NA	0.319
A_23_P351	transcript	2035	EPB41	1	29316055	29316114	0.959	NA	0.981
AL833483_1_4394	transcript	2035	EPB41	1	29318315	29318374	0.003	NA	0.014
AL833483_1_4564	transcript	2035	EPB41	1	29318485	29318544	0.007	NA	0.024
A_32_P77098	transcript	399474	TMEM200B	1	29319225	29319284	0.209	NA	0.29
A_24_P558072	transcript	399474	TMEM200B	1	29320426	29320483	0.285	NA	0.386
A_24_P558070	transcript	399474	TMEM200B	1	29320518	29320577	0.552	NA	0.628
A_23_P126193	transcript	6429	SFRS4	1	29346997	29347056	0.854	0.009	0.148
A_23_P126197	transcript	6429	SFRS4	1	29347086	29347145	0.2	0.384	0.24
A_24_P148086	transcript	6429	SFRS4	1	29353873	29353932	0.607	0.489	0.737
A_24_P148089	transcript	6429	SFRS4	1	29353963	29354009	0.198	0.359	0.22
A_24_P842536	transcript	NA	NA	1	29367549	29367608	0.238	0.353	0.285
A_23_P114805	transcript	51102	MECR	1	29393144	29393203	0.722	0.032	0.27
A_23_P114808	transcript	51102	MECR	1	29395097	29395112	0.734	0.368	0.724
A_23_P149064	transcript	10076	PTPRU	1	29524327	29524386	0.087	NA	0.145
A_23_P149062	transcript	10076	PTPRU	1	29524369	29524425	0.471	NA	0.564
A_32_P902988	transcript	4146	MATN1	1	30956805	30956864	0.02	0.272	0.041
A_23_P97677	transcript	4146	MATN1	1	30961507	30961566	0.184	0.238	0.261
A_32_P8825	transcript	100129196	LOC100129196	1	30966737	30966796	0.699	0.042	0.105
A_24_P239479	transcript	NA	NA	1	30970129	30970188	0	0.124	0
A_24_P239478	transcript	NA	NA	1	30970335	30970394	0.467	1	0.796
A_24_P401833	transcript	100129196	LOC100129196	1	30971965	30972024	0.007	0.013	0.004
A_24_P401830	transcript	100129196	LOC100129196	1	30972114	30972173	0.247	0.048	0.092
NM_006762_1_1891	transcript	7805	LAPTM5	1	30978176	30978235	0.013	0.009	0.002
A_23_P86280	transcript	7805	LAPTM5	1	30978207	30978266	0.762	0.274	0.476
A_23_P86283	transcript	7805	LAPTM5	1	30978430	30978489	0.026	0.006	0.009
A_32_P105273	transcript	7805	LAPTM5	1	30978904	30978963	0.072	0.024	0.033
A_32_P105268	transcript	7805	LAPTM5	1	30979004	30979063	0.68	0.201	0.396
A_24_P114122	transcript	7805	LAPTM5	1	30980636	30980695	0.838	0.108	0.221
A_24_P114124	transcript	7805	LAPTM5	1	30980656	30980699	0.401	0.022	0.056
A_23_P74878	transcript	9672	SDC3	1	31114920	31114976	0.095	NA	0.164
A_23_P74884	transcript	9672	SDC3	1	31115390	31115449	0.324	NA	0.419
A_23_P74887	transcript	9672	SDC3	1	31115828	31115887	0.025	NA	0.066
A_23_P63484	transcript	NA	NA	1	31145075	31145134	0.355	0.479	0.509
A_23_P10812	transcript	9698	PUM1	1	31177028	31177087	0	0.947	0
A_23_P10815	transcript	9698	PUM1	1	31177181	31177240	0.097	0.882	0.175
NM_014676_1_4968	transcript	9698	PUM1	1	31177272	31177331	0.906	0.172	0.477
A_23_P170820	transcript	9698	PUM1	1	31178294	31178353	0.418	0.354	0.529
A_23_P170821	transcript	9698	PUM1	1	31178317	31178376	0.934	0.699	0.958
A_24_P171344	transcript	9698	PUM1	1	31182256	31182269	0.432	0.107	0.252
A_32_P27636	transcript	NA	NA	1	31184633	31184692	0.374	0.261	0.42
A_24_P171345	transcript	9698	PUM1	1	31186611	31186670	0.843	0.507	0.838
A_23_P62779	transcript	NA	NA	1	31234503	31234562	0.261	NA	0.362
A_23_P51376	transcript	79570	NKAIN1	1	31425213	31425272	0.004	0.237	0.004
NM_004814_1_1218	transcript	9410	SNRNP40	1	31505318	31505377	0.145	0.157	0.145
A_24_P419309	transcript	9410	SNRNP40	1	31505469	31505528	0	0.001	0
A_23_P45907	transcript	9410	SNRNP40	1	31516818	31516877	0.05	0.747	0.05
A_23_P45913	transcript	9410	SNRNP40	1	31534736	31534795	0.908	0.018	0.614
A_24_P323800	transcript	9410	SNRNP40	1	31534827	31534853	0.552	0.654	0.563
A_23_P96976	transcript	51538	ZCCHC17	1	31594264	31594323	0.858	0.388	0.446
A_23_P96973	transcript	51538	ZCCHC17	1	31594340	31594399	0.335	0.606	0.666
A_32_P1509	transcript	51538	ZCCHC17	1	31594354	31594408	0.546	0.185	0.194
A_24_P88505	transcript	51538	ZCCHC17	1	31610263	31610322	0.038	0.277	0.225
A_24_P88501	transcript	51538	ZCCHC17	1	31610303	31610362	0.227	0.558	0.572
NM_004102_2_544	transcript	2170	FABP3	1	31611162	31611221	0.083	0	0
A_23_P34518	transcript	2170	FABP3	1	31611207	31611266	0.762	0.299	0.319
A_24_P62780	transcript	2170	FABP3	1	31612844	31612903	0.94	0.62	0.724
A_24_P62783	transcript	2170	FABP3	1	31612904	31612928	0.759	0.119	0.125
A_32_P5673	transcript	NA	NA	1	31615112	31615171	0.845	0.599	0.693
A_32_P102129	transcript	NA	NA	1	31616245	31616304	0.72	0.741	0.836
A_32_P197611	transcript	NA	NA	1	31622718	31622777	0.329	0.996	0.841
A_24_P587993	transcript	NA	NA	1	31633244	31633303	0.754	0.031	0.031
A_23_P147331	transcript	347735	SERINC2	1	31674499	31674502	0.584	NA	0.669
A_23_P147330	transcript	347735	SERINC2	1	31674892	31674951	0.278	NA	0.383
A_24_P145629	transcript	347735	SERINC2	1	31674892	31674951	0.385	NA	0.48
A_24_P41301	transcript	NA	NA	1	31674931	31674990	0.559	NA	0.648
A_24_P41306	transcript	NA	NA	1	31674956	31675015	0.99	NA	0.995
A_23_P125011	transcript	NA	NA	1	31675086	31675145	0.296	NA	0.377
AK093784_1_1961	transcript	347735	SERINC2	1	31678398	31678438	0.594	NA	0.691
A_23_P147326	transcript	347735	SERINC2	1	31678604	31678619	0.99	NA	0.998
A_24_P556030	transcript	NA	NA	1	31733792	31733817	0.854	NA	0.91
A_24_P556032	transcript	NA	NA	1	31733853	31733912	0.438	NA	0.52
A_23_P85585	transcript	64129	TINAGL1	1	31823521	31823528	0.122	0.443	0.411
A_23_P85581	transcript	64129	TINAGL1	1	31824046	31824064	0.876	0.493	0.561
A_24_P199774	transcript	64129	TINAGL1	1	31824897	31824943	0.423	0.104	0.11
A_23_P74178	transcript	3061	HCRTR1	1	31865241	31865300	0.53	0.235	0.441
A_23_P311	transcript	553115	PEF1	1	31868691	31868750	0.642	0.07	0.204
A_23_P313	transcript	553115	PEF1	1	31868742	31868801	0.098	0.025	0.05
A_23_P160318	transcript	1307	COL16A1	1	31890762	31890821	0.108	0.525	0.179
A_23_P160322	transcript	1307	COL16A1	1	31890863	31890922	0.017	0.312	0.022
A_23_P149019	transcript	576	BAI2	1	31965518	31965577	0.886	0.597	0.839
A_23_P149021	transcript	576	BAI2	1	31965538	31965597	0.897	0.003	0.07
A_23_P431388	transcript	90853	SPOCD1	1	32028621	32028680	0.038	0.363	0.164
A_23_P431390	transcript	90853	SPOCD1	1	32028663	32028722	0.309	0.039	0.046
A_23_P431391	transcript	90853	SPOCD1	1	32028697	32028756	0.018	0.505	0.09
A_24_P932887	transcript	90853	SPOCD1	1	32033405	32033464	0.896	0.62	0.791
NM_003479_2_3740	transcript	NA	NA	1	32144668	32144727	0.136	0.816	0.162
NM_003479_2_3548	transcript	NA	NA	1	32144860	32144919	0.176	0.017	0.083
A_24_P188460	transcript	NA	NA	1	32145073	32145132	0.012	0.83	0.012
A_23_P23113	transcript	8073	PTP4A2	1	32146672	32146730	0.738	0.348	0.691
A_23_P23114	transcript	8073	PTP4A2	1	32146692	32146750	0.031	0.308	0.035
A_23_P334051	transcript	8073	PTP4A2	1	32146923	32146982	0.726	0.86	0.894
A_23_P378968	transcript	8073	PTP4A2	1	32146926	32146985	0.308	0.351	0.384
A_24_P764596	transcript	8073	PTP4A2	1	32146946	32147005	0.72	0.647	0.865
A_23_P200414	transcript	8073	PTP4A2	1	32149908	32149967	0.693	0.287	0.596
A_23_P307161	transcript	NA	NA	1	32153174	32153233	0.965	0.385	0.778
A_23_P11712	transcript	8073	PTP4A2	1	32154097	32154156	0.187	0.121	0.174
A_23_P11713	transcript	8073	PTP4A2	1	32154117	32154175	0.317	0.853	0.429
A_24_P764603	transcript	8073	PTP4A2	1	32157464	32157523	0.444	0.815	0.591
A_24_P764598	transcript	8073	PTP4A2	1	32157780	32157839	0.935	0.527	0.876
A_32_P94522	transcript	8073	PTP4A2	1	32157783	32157842	0.375	0.107	0.312
A_32_P94521	transcript	8073	PTP4A2	1	32157793	32157846	0.419	0.684	0.562
A_23_P149012	transcript	10657	KHDRBS1	1	32280815	32280874	0.135	0.685	0.164
A_32_P123175	transcript	10657	KHDRBS1	1	32281705	32281764	0.995	0.306	0.68
A_23_P200386	transcript	10657	KHDRBS1	1	32281723	32281782	0.018	0.004	0.01
A_32_P123176	transcript	10657	KHDRBS1	1	32281725	32281784	0.001	0.078	0.001
A_23_P200380	transcript	10657	KHDRBS1	1	32281886	32281945	0.034	0.404	0.036
A_23_P34496	transcript	55116	TMEM39B	1	32340741	32340800	0.325	0.709	0.352
A_23_P34495	transcript	55116	TMEM39B	1	32340797	32340856	0.065	0.423	0.066
A_23_P45889	transcript	23633	KPNA6	1	32398834	32398891	0.615	0.925	0.901
A_23_P251128	transcript	23633	KPNA6	1	32409275	32409334	0.145	0.001	0.008
A_32_P234274	transcript	23633	KPNA6	1	32410717	32410776	0.053	0.002	0.002
A_32_P234275	transcript	23633	KPNA6	1	32410737	32410796	0.367	0.114	0.177
A_24_P128563	transcript	23633	KPNA6	1	32411082	32411141	0.786	0.338	0.497
A_24_P128561	transcript	23633	KPNA6	1	32411191	32411250	0.326	0.006	0.009
NM_012316_3_3798	transcript	23633	KPNA6	1	32411194	32411253	0.005	0	0
A_32_P220666	transcript	NA	NA	1	32417554	32417613	0.158	0	0.001
A_24_P205627	transcript	200081	TXLNA	1	32431426	32431485	0.208	0.016	0.028
A_32_P83299	transcript	200081	TXLNA	1	32434194	32434253	0.242	0.001	0.001
A_32_P83305	transcript	200081	TXLNA	1	32434755	32434814	0.455	0.03	0.067
A_23_P51361	transcript	200081	TXLNA	1	32434832	32434891	0.054	0.024	0.025
A_23_P51358	transcript	200081	TXLNA	1	32434985	32435044	0.323	0.493	0.537
AL832637_2_4912	transcript	200081	TXLNA	1	32436374	32436433	0.018	0.291	0.083
A_23_P62765	transcript	79140	CCDC28B	1	32442142	32442201	0.111	0	0
A_23_P62764	transcript	79140	CCDC28B	1	32442162	32442221	0.201	0.49	0.505
A_23_P74164	transcript	55721	IQCC	1	32446113	32446172	0.001	0	0
A_23_P74162	transcript	55721	IQCC	1	32446155	32446214	0.201	0.476	0.476
A_24_P285378	transcript	56063	C1orf91	1	32452912	32452971	0.918	0.119	0.141
A_23_P200396	transcript	56063	C1orf91	1	32454604	32454663	0.001	0.032	0.008
A_23_P200394	transcript	56063	C1orf91	1	32454697	32454705	0.78	0.144	0.175
A_23_P85561	transcript	8668	EIF3I	1	32469316	32469375	0.041	0.297	0.176
A_23_P85560	transcript	8668	EIF3I	1	32469336	32469395	0.845	0.029	0.036
A_24_P160413	transcript	339483	LOC339483	1	32469866	32469925	0.616	0.087	0.109
A_24_P160414	transcript	339483	LOC339483	1	32469886	32469945	0.416	0.044	0.062
A_23_P393794	transcript	339483	LOC339483	1	32473199	32473258	0.006	0.086	0.021
A_24_P204386	transcript	339483	LOC339483	1	32478149	32478208	0.28	0.17	0.202
A_24_P204389	transcript	NA	NA	1	32478209	32478261	0.003	0.003	0.001
A_23_P96956	transcript	84734	FAM167B	1	32485798	32485857	0.005	0.02	0.008
A_23_P96955	transcript	84734	FAM167B	1	32486615	32486674	0.037	0.001	0.001
A_23_P96950	transcript	84734	FAM167B	1	32486977	32487036	0.03	0	0
A_23_P103362	transcript	3932	LCK	1	32523922	32523981	0.013	0	0
A_23_P103361	transcript	3932	LCK	1	32524019	32524078	0.955	0.487	0.57
NM_004964_2_1751	transcript	3065	HDAC1	1	32571471	32571530	0.189	0.037	0.041
A_23_P114657	transcript	3065	HDAC1	1	32571509	32571568	0.005	0	0
A_23_P114656	transcript	3065	HDAC1	1	32571624	32571683	0.819	0.002	0.002
A_23_P304	transcript	65108	MARCKSL1	1	32572223	32572282	0.676	0.181	0.229
A_23_P307	transcript	65108	MARCKSL1	1	32572341	32572400	0.779	0.062	0.07
A_23_P310	transcript	65108	MARCKSL1	1	32572543	32572602	0.114	0.002	0.002
A_23_P399681	transcript	81629	TSSK3	1	32601883	32601942	0.038	0	0
A_23_P399674	transcript	81629	TSSK3	1	32602426	32602485	0.009	0	0
A_23_P126149	transcript	81629	TSSK3	1	32602436	32602495	0.191	0.329	0.351
A_23_P11705	transcript	55108	BSDC1	1	32603498	32603557	0.011	0.627	0.097
A_23_P11706	transcript	55108	BSDC1	1	32603554	32603613	0.108	0	0
A_32_P217500	transcript	653121	ZBTB8A	1	32838510	32838569	0.114	NA	0.194
A_23_P352365	transcript	653121	ZBTB8A	1	32838779	32838838	0.849	0.591	0.872
A_23_P352364	transcript	653121	ZBTB8A	1	32838819	32838878	0.381	0.57	0.381
A_32_P108436	transcript	653121	ZBTB8A	1	32842645	32842704	0.663	0.066	0.247
A_32_P108434	transcript	653121	ZBTB8A	1	32842805	32842864	0.906	0.329	0.662
A_24_P58902	transcript	339487	ZBTB8OS	1	32860069	32860128	0.563	0.125	0.36
A_23_P357995	transcript	339487	ZBTB8OS	1	32860123	32860136	0.63	0.251	0.539
A_23_P316253	transcript	339487	ZBTB8OS	1	32865722	32865732	0.591	0.269	0.549
A_24_P912095	transcript	5928	RBBP4	1	32910684	32910714	0.695	0.11	0.177
A_24_P67756	transcript	5928	RBBP4	1	32910834	32910887	0.626	0.661	0.808
AI763121_1_461	transcript	NA	NA	1	32915141	32915200	0.225	0.787	0.533
AI763121_1_460	transcript	NA	NA	1	32915142	32915201	0.151	0.046	0.072
A_23_P326691	transcript	5928	RBBP4	1	32918395	32918454	0.93	0.577	0.729
A_23_P326690	transcript	5928	RBBP4	1	32918464	32918523	0.05	0	0
A_23_P96963	transcript	81493	SYNC	1	32918800	32918859	0.005	0.018	0.006
A_23_P96965	transcript	81493	SYNC	1	32918889	32918948	0.628	0.241	0.39
A_23_P45902	transcript	5928	RBBP4	1	32919028	32919087	0.742	0.029	0.051
A_23_P45897	transcript	5928	RBBP4	1	32919249	32919308	0.714	0	0
A_24_P468810	transcript	5928	RBBP4	1	32924021	32924080	0.075	0.016	0.02
AB040955_1_4509	transcript	57648	KIAA1522	1	33012373	33012432	0.52	0.87	0.52
AB040955_1_5066	transcript	57648	KIAA1522	1	33012930	33012989	0.26	0.465	0.261
A_23_P410965	transcript	57648	KIAA1522	1	33012940	33012999	0.142	0.674	0.142
A_23_P410964	transcript	57648	KIAA1522	1	33013050	33013109	0.816	0.799	0.83
A_23_P85570	transcript	8565	YARS	1	33014038	33014097	0.919	0.225	0.912
A_23_P85571	transcript	8565	YARS	1	33014058	33014117	0.052	0.208	0.052
A_23_P379546	transcript	8565	YARS	1	33014246	33014279	0.002	0.151	0.002
A_23_P379550	transcript	8565	YARS	1	33018386	33018445	0	0.161	0
A_24_P222835	transcript	64766	S100PBP	1	33066238	33066269	0.617	0.353	0.633
A_24_P222834	transcript	64766	S100PBP	1	33068160	33068219	0.712	0.57	0.795
A_23_P200420	transcript	NA	NA	1	33091126	33091185	0	0.002	0
A_23_P200424	transcript	64766	S100PBP	1	33091267	33091326	0	0.129	0
A_23_P200425	transcript	64766	S100PBP	1	33094201	33094260	0.002	0.082	0.031
A_23_P338952	transcript	64766	S100PBP	1	33096802	33096861	0.724	0.204	0.222
A_23_P338949	transcript	64766	S100PBP	1	33096930	33096989	0.437	0.121	0.13
A_23_P420324	transcript	252995	FNDC5	1	33100670	33100729	0.375	0.135	0.146
A_23_P420326	transcript	252995	FNDC5	1	33100914	33100973	0.438	0.76	0.799
A_23_P126159	transcript	3208	HPCA	1	33127204	33127263	0.361	0.233	0.255
A_23_P126162	transcript	3208	HPCA	1	33127376	33127435	0.112	0.004	0.004
A_23_P126157	transcript	3208	HPCA	1	33127422	33127464	0	0	0
A_23_P62768	transcript	113452	TMEM54	1	33132892	33132951	0.199	0.782	0.737
A_23_P62769	transcript	113452	TMEM54	1	33132944	33133003	0.001	0.228	0.044
A_32_P114738	transcript	NA	NA	1	33172223	33172282	0.996	0.329	0.376
A_32_P114739	transcript	NA	NA	1	33172265	33172324	0.287	0.115	0.121
A_23_P321384	transcript	127544	RNF19B	1	33174954	33175013	0.184	0.275	0.278
A_23_P321385	transcript	127544	RNF19B	1	33175393	33175447	0.009	0.379	0.017
A_23_P321388	transcript	127544	RNF19B	1	33176691	33176716	0.757	0.108	0.213
A_24_P928604	transcript	127545	LOC127545	1	33218212	33218271	0.653	0.458	0.655
A_24_P916746	transcript	57242	KIAA0509	1	33244130	33244189	0.741	0.224	0.686
A_24_P933965	transcript	204	AK2	1	33245250	33245309	0.042	0.013	0.041
A_24_P500888	transcript	204	AK2	1	33248185	33248244	0.247	0.372	0.248
A_24_P500891	transcript	204	AK2	1	33248245	33248304	0.479	0.98	0.515
A_32_P207360	transcript	204	AK2	1	33248351	33248410	0.235	0.049	0.227
A_24_P179903	transcript	204	AK2	1	33251254	33251313	0.415	0.207	0.405
A_23_P200406	transcript	204	AK2	1	33251269	33251328	0	0	0
A_23_P200404	transcript	204	AK2	1	33251335	33251394	0	0	0
A_23_P103374	transcript	113451	ADC	1	33334900	33334959	0.134	0.87	0.134
A_23_P103371	transcript	113451	ADC	1	33336279	33336338	0.306	0.444	0.306
A_23_P23110	transcript	NA	NA	1	33340476	33340535	0.035	0.175	0.035
A_24_P11462	transcript	113451	ADC	1	33358499	33358558	0.504	0.879	0.506
A_23_P112602	transcript	55223	TRIM62	1	33383622	33383681	0.195	0.903	0.195
A_23_P250481	transcript	55223	TRIM62	1	33384075	33384134	0.679	0.594	0.689
A_23_P250485	transcript	55223	TRIM62	1	33384095	33384154	0.597	0.259	0.599
A_24_P139861	transcript	55223	TRIM62	1	33385439	33385498	0.075	0.746	0.075
A_24_P139862	transcript	55223	TRIM62	1	33385451	33385510	0.525	0.357	0.526
A_24_P139867	transcript	55223	TRIM62	1	33385501	33385560	0.082	0.877	0.082
A_24_P139868	transcript	55223	TRIM62	1	33385511	33385570	0.227	0.913	0.227
A_24_P929745	transcript	149076	ZNF362	1	33519946	33520005	0.314	0.778	0.317
A_23_P137543	transcript	149076	ZNF362	1	33538572	33538631	0.991	0.681	0.975
A_23_P137540	transcript	149076	ZNF362	1	33538632	33538691	0.002	0.001	0.002
A_24_P16180	transcript	127550	A3GALT2	1	33545603	33545641	0.655	NA	0.737
A_24_P16184	transcript	127550	A3GALT2	1	33545623	33545641	0.423	NA	0.517
A_24_P918131	transcript	NA	NA	1	33551302	33551361	0.131	NA	0.209
A_23_P423864	transcript	1912	PHC2	1	33561987	33562046	0.059	NA	0.11
A_23_P423865	transcript	1912	PHC2	1	33562045	33562104	0.53	NA	0.617
A_23_P423866	transcript	1912	PHC2	1	33562183	33562242	0.818	NA	0.87
A_23_P34510	transcript	1912	PHC2	1	33567082	33567141	0.389	0.941	0.401
A_23_P34511	transcript	1912	PHC2	1	33567222	33567281	0.907	0.001	0.17
A_24_P265254	transcript	1912	PHC2	1	33606792	33606810	0.009	0.42	0.009
A_23_P23102	transcript	7579	ZSCAN20	1	33733750	33733809	0.015	NA	0.047
A_24_P263284	transcript	114784	CSMD2	1	33753065	33753124	0.034	NA	0.08
A_23_P200374	transcript	114784	CSMD2	1	33805869	33805928	0	NA	0
A_23_P200371	transcript	114784	CSMD2	1	33807643	33807702	0.276	NA	0.358
A_24_P75202	transcript	114784	CSMD2	1	33849337	33849396	0.019	NA	0.051
A_24_P75206	transcript	114784	CSMD2	1	33849382	33849437	0.031	NA	0.081
A_24_P242319	transcript	NA	NA	1	34059148	34059207	0.278	NA	0.357
A_23_P158837	transcript	NA	NA	1	34060009	34060068	0.221	NA	0.297
A_23_P11697	transcript	127540	HMGB4	1	34102552	34102611	0.895	NA	0.933
A_23_P11692	transcript	127540	HMGB4	1	34102906	34102965	0.585	NA	0.681
A_32_P202886	transcript	NA	NA	1	34131844	34131903	0.005	NA	0.011
A_23_P160297	transcript	84970	C1orf94	1	34457153	34457158	0.212	0.173	0.209
A_23_P35293	transcript	2709	GJB5	1	34995896	34995955	0.714	0.371	0.387
A_23_P35284	transcript	2709	GJB5	1	34996612	34996671	0.007	0.541	0.258
A_23_P23888	transcript	127534	GJB4	1	34999302	34999361	0.709	0.075	0.08
A_23_P23885	transcript	127534	GJB4	1	34999400	34999459	0.026	0.017	0.015
A_23_P23887	transcript	127534	GJB4	1	34999866	34999925	0.381	0.033	0.033
A_24_P379233	transcript	2707	GJB3	1	35023853	35023912	0.097	0.001	0.001
A_24_P379229	transcript	2707	GJB3	1	35023894	35023953	0.796	0.729	0.759
A_23_P201854	transcript	2707	GJB3	1	35024816	35024875	0.338	0.01	0.01
A_23_P1088	transcript	2701	GJA4	1	35033357	35033416	0.573	0.323	0.338
A_23_P1083	transcript	2701	GJA4	1	35033682	35033741	0.933	0.751	0.783
A_24_P396340	transcript	113444	C1orf212	1	35093023	35093082	0.949	0.133	0.853
A_23_P314666	transcript	113444	C1orf212	1	35093396	35093455	0.039	0.18	0.039
A_24_P396347	transcript	113444	C1orf212	1	35093482	35093541	0.018	0.592	0.018
A_24_P34035	transcript	NA	NA	1	35098200	35098205	0.231	0.018	0.229
A_23_P149707	transcript	58512	DLGAP3	1	35103780	35103839	0.027	0.687	0.027
A_23_P377245	transcript	653160	LOC653160	1	35213916	35213975	0.097	NA	0.155
A_23_P377246	transcript	653160	LOC653160	1	35213936	35213995	0.222	NA	0.306
A_24_P302189	transcript	100130633	LOC100130633	1	35220298	35220307	0.002	0.285	0.002
A_24_P370670	transcript	100130633	LOC100130633	1	35222025	35222084	0.412	0.468	0.412
A_24_P25326	transcript	9204	ZMYM6	1	35225476	35225535	0.984	0.946	0.993
A_24_P25329	transcript	9204	ZMYM6	1	35225553	35225612	0.569	0.219	0.568
A_23_P201845	transcript	9204	ZMYM6	1	35243328	35243387	0.861	0.034	0.8
A_23_P201844	transcript	9204	ZMYM6	1	35243368	35243427	0.229	0.987	0.229
A_23_P201841	transcript	9204	ZMYM6	1	35245218	35245277	0.283	0.132	0.283
A_23_P428729	transcript	9204	ZMYM6	1	35256976	35257035	0.717	0.771	0.718
A_24_P53985	transcript	79830	ZMYM1	1	35353187	35353246	0.354	NA	0.468
A_23_P161091	transcript	79830	ZMYM1	1	35353622	35353681	0.399	NA	0.48
A_23_P161087	transcript	79830	ZMYM1	1	35353926	35353985	0.268	NA	0.367
A_23_P126925	transcript	6421	SFPQ	1	35421927	35421986	0	0.058	0
A_24_P520241	transcript	6421	SFPQ	1	35422129	35422188	0.436	0.578	0.461
A_24_P105283	transcript	6421	SFPQ	1	35426276	35426278	0.47	0	0.19
A_24_P105285	transcript	6421	SFPQ	1	35427228	35427275	0.043	0.02	0.044
A_32_P233278	transcript	NA	NA	1	35507014	35507073	0.129	0.005	0.125
A_24_P101694	transcript	NA	NA	1	35589094	35589153	0.82	NA	0.885
A_23_P334692	transcript	NA	NA	1	35606652	35606711	0.001	NA	0.008
A_23_P86339	transcript	NA	NA	1	35607460	35607519	0.462	NA	0.554
A_23_P104147	transcript	9202	ZMYM4	1	35659537	35659596	0	NA	0
A_23_P104146	transcript	9202	ZMYM4	1	35659597	35659656	0.025	NA	0.064
A_23_P104145	transcript	9202	ZMYM4	1	35659649	35659708	0.271	NA	0.353
A_23_P115534	transcript	79932	KIAA0319L	1	35672858	35672917	0.011	NA	0.032
A_23_P115535	transcript	79932	KIAA0319L	1	35672935	35672994	0.286	NA	0.393
A_24_P314594	transcript	79932	KIAA0319L	1	35677231	35677290	0.327	NA	0.429
A_24_P314597	transcript	79932	KIAA0319L	1	35677298	35677357	0.056	NA	0.111
A_24_P144934	transcript	79932	KIAA0319L	1	35689947	35689964	0.633	NA	0.711
A_24_P144936	transcript	79932	KIAA0319L	1	35691849	35691877	0.799	NA	0.873
A_23_P97738	transcript	23154	NCDN	1	35804356	35804415	0.532	0.604	0.729
A_23_P97736	transcript	23154	NCDN	1	35804476	35804535	0.905	0.001	0.002
A_23_P97730	transcript	23154	NCDN	1	35804745	35804804	0	0	0
A_23_P322116	transcript	339488	TFAP2E	1	35832737	35832796	0.016	0.375	0.042
A_32_P212333	transcript	NA	NA	1	35838958	35839017	0	0.001	0
A_24_P284893	transcript	5690	PSMB2	1	35841466	35841525	0.724	0.027	0.052
A_23_P170058	transcript	5690	PSMB2	1	35869475	35869532	0.617	0.82	0.765
A_23_P158665	transcript	5690	PSMB2	1	35874515	35874574	0.025	0.387	0.026
A_23_P321370	transcript	127703	C1orf216	1	35952083	35952142	0.622	0.066	0.609
A_23_P321372	transcript	127703	C1orf216	1	35952454	35952513	0.719	0.232	0.718
A_23_P321377	transcript	127703	C1orf216	1	35952691	35952750	0.781	0.4	0.785
A_23_P126207	transcript	63967	CLSPN	1	35975126	35975185	0.142	0.37	0.142
A_23_P126208	transcript	63967	CLSPN	1	35975261	35975263	0	0.007	0
A_23_P126212	transcript	63967	CLSPN	1	35976704	35976763	0.747	0.008	0.45
A_23_P23171	transcript	192670	EIF2C4	1	36093007	36093066	0	0.591	0
A_23_P23167	transcript	192670	EIF2C4	1	36093256	36093315	0.659	0.342	0.579
A_24_P941670	transcript	192670	EIF2C4	1	36094477	36094536	0.015	0.055	0.017
A_24_P79631	transcript	NA	NA	1	36095690	36095749	0.343	0.993	0.64
A_24_P79630	transcript	NA	NA	1	36095785	36095844	0.003	0.245	0.004
A_24_P96749	transcript	26523	EIF2C1	1	36152135	36152189	0.012	0.002	0.004
A_24_P96742	transcript	26523	EIF2C1	1	36156544	36156603	0.498	0.005	0.076
A_23_P11764	transcript	26523	EIF2C1	1	36162281	36162340	0.348	0.973	0.452
A_23_P11763	transcript	26523	EIF2C1	1	36162341	36162400	0.081	0.207	0.09
A_23_P97021	transcript	192669	EIF2C3	1	36294139	36294198	0.456	0.789	0.824
A_23_P97020	transcript	192669	EIF2C3	1	36294206	36294265	0	0.025	0
A_32_P178842	transcript	NA	NA	1	36310024	36310083	0.776	0.014	0.016
A_24_P715826	transcript	NA	NA	1	36319610	36319669	0.849	0.49	0.583
A_23_P45956	transcript	27285	TEKT2	1	36326271	36326330	0	0.164	0
A_23_P45955	transcript	27285	TEKT2	1	36326311	36326370	0.015	0.001	0.001
A_23_P34568	transcript	54936	ADPRHL2	1	36331397	36331456	0.547	0.541	0.642
A_23_P34567	transcript	54936	ADPRHL2	1	36331454	36331513	0	0.037	0
A_24_P365975	transcript	1296	COL8A2	1	36333450	36333509	0.005	0.003	0.001
A_24_P365977	transcript	1296	COL8A2	1	36333512	36333571	0.012	0.109	0.039
A_23_P137597	transcript	1296	COL8A2	1	36335764	36335823	0.064	0.07	0.065
A_23_P200535	transcript	27095	TRAPPC3	1	36375991	36376050	0.694	0.748	0.86
A_23_P200530	transcript	27095	TRAPPC3	1	36376101	36376160	0.005	0.078	0.004
A_23_P149075	transcript	55700	MAP7D1	1	36418536	36418595	0.603	0.367	0.601
A_32_P22401	transcript	55700	MAP7D1	1	36418746	36418805	0.01	0.697	0.01
A_23_P149071	transcript	55700	MAP7D1	1	36418766	36418825	0.006	0.154	0.006
A_32_P22400	transcript	55700	MAP7D1	1	36418766	36418825	0.474	0.887	0.484
A_24_P256863	transcript	9967	THRAP3	1	36532055	36532114	0.265	NA	0.356
A_24_P256867	transcript	9967	THRAP3	1	36532110	36532123	0.773	NA	0.863
A_23_P160368	transcript	9967	THRAP3	1	36542486	36542545	0.006	NA	0.015
A_23_P160367	transcript	9967	THRAP3	1	36542554	36542613	0.001	NA	0.013
A_32_P94866	transcript	9967	THRAP3	1	36543207	36543266	0.566	NA	0.671
A_32_P94867	transcript	9967	THRAP3	1	36543312	36543371	0	NA	0
A_23_P363	transcript	79729	C1orf113	1	36558850	36558909	0.71	NA	0.786
A_23_P62830	transcript	55194	FAM176B	1	36560383	36560442	0.633	NA	0.713
A_23_P62831	transcript	55194	FAM176B	1	36560423	36560482	0	NA	0.001
A_23_P62832	transcript	55194	FAM176B	1	36560463	36560522	0.002	NA	0.014
A_23_P307536	transcript	79729	C1orf113	1	36562945	36563004	0.066	NA	0.136
A_23_P307530	transcript	79729	C1orf113	1	36563011	36563070	0.242	NA	0.336
A_23_P74229	transcript	83931	STK40	1	36577901	36577960	0.214	0.002	0.168
A_23_P74231	transcript	83931	STK40	1	36578016	36578075	0.769	0.332	0.805
A_23_P85630	transcript	84967	LSM10	1	36631680	36631739	0.004	0.434	0.004
A_23_P85631	transcript	84967	LSM10	1	36631725	36631784	0.239	0.23	0.246
A_24_P216681	transcript	84967	LSM10	1	36632095	36632154	0	0.016	0
A_23_P103431	transcript	127700	C1orf102	1	36656121	36656180	0.082	0.172	0.084
A_23_P103433	transcript	127700	C1orf102	1	36656202	36656261	0	0.023	0
A_23_P114822	transcript	64960	MRPS15	1	36693965	36694024	0.004	0.213	0.012
A_23_P114823	transcript	64960	MRPS15	1	36694067	36694113	0.775	0.324	0.459
A_23_P114826	transcript	64960	MRPS15	1	36694481	36694540	0.114	0.333	0.266
A_23_P126214	transcript	1441	CSF3R	1	36704438	36704497	0	0	0
A_23_P126215	transcript	1441	CSF3R	1	36704480	36704539	0	0.001	0
A_23_P126218	transcript	1441	CSF3R	1	36704833	36704892	0	0.001	0
A_24_P917519	transcript	NA	NA	1	37013842	37013901	0.507	NA	0.582
A_24_P870797	transcript	2899	GRIK3	1	37033765	37033824	0.636	NA	0.719
A_24_P870799	transcript	2899	GRIK3	1	37033845	37033904	0.059	NA	0.11
A_23_P149084	transcript	2899	GRIK3	1	37043360	37043419	0.01	NA	0.026
A_32_P128391	transcript	728431	LOC728431	1	37693394	37693453	0.438	0.363	0.449
A_32_P128393	transcript	728431	LOC728431	1	37693705	37693764	0.601	0.283	0.622
A_23_P200541	transcript	80149	ZC3H12A	1	37721976	37722035	0.566	0.1	0.475
A_23_P326161	transcript	80149	ZC3H12A	1	37722439	37722498	0.602	0.181	0.576
A_23_P326160	transcript	80149	ZC3H12A	1	37722498	37722557	0.219	0.453	0.225
A_32_P32905	transcript	100128661	LOC100128661	1	37728434	37728493	0.021	0.202	0.021
A_23_P103441	transcript	64769	C1orf149	1	37731576	37731635	0	0.333	0
A_23_P103442	transcript	64769	C1orf149	1	37731638	37731697	0	0.011	0
NM_022756_2_853	transcript	64769	C1orf149	1	37731983	37732042	0.297	0.215	0.296
A_24_P268015	transcript	64769	C1orf149	1	37740056	37740115	0.01	0	0.01
A_24_P268016	transcript	64769	C1orf149	1	37740112	37740171	0.885	0.171	0.666
A_24_P276524	transcript	79753	SNIP1	1	37774885	37774944	0.126	0.001	0.005
A_24_P276531	transcript	79753	SNIP1	1	37775410	37775469	0.629	0.459	0.651
A_23_P23173	transcript	79753	SNIP1	1	37775894	37775953	0	0.485	0
A_23_P23174	transcript	79753	SNIP1	1	37775977	37776036	0.362	0.201	0.323
A_23_P23175	transcript	79753	SNIP1	1	37776017	37776076	0.226	0.036	0.082
A_23_P160380	transcript	7802	DNALI1	1	37800413	37800433	0.021	0.232	0.026
NM_003462_2_785	transcript	7802	DNALI1	1	37800424	37800433	0.558	0.864	0.841
A_23_P160377	transcript	7802	DNALI1	1	37803253	37803312	0.004	0	0
A_23_P34578	transcript	29889	GNL2	1	37806524	37806545	0.072	0.039	0.054
A_23_P34579	transcript	29889	GNL2	1	37807057	37807116	0.399	0.222	0.392
A_24_P293698	transcript	284654	RSPO1	1	37849538	37849597	0.235	0.764	0.561
A_23_P22013	transcript	284654	RSPO1	1	37849641	37849700	0.905	0.127	0.197
A_23_P22012	transcript	284654	RSPO1	1	37850264	37850323	0.818	0.491	0.668
A_23_P45966	transcript	54955	C1orf109	1	37920473	37920532	0.011	0.737	0.032
A_23_P45970	transcript	54955	C1orf109	1	37920554	37920613	0.045	0.697	0.14
NM_018101_1_1620	transcript	55143	CDCA8	1	37947289	37947348	0.171	0.301	0.172
A_23_P375	transcript	55143	CDCA8	1	37947736	37947795	0.169	0.047	0.167
A_23_P373	transcript	55143	CDCA8	1	37947860	37947919	0.053	0.715	0.053
A_24_P930741	transcript	284656	EPHA10	1	37954366	37954425	0.003	0.734	0.101
A_23_P51440	transcript	284656	EPHA10	1	37957836	37957866	0.001	0.907	0.091
A_23_P385199	transcript	284656	EPHA10	1	37998613	37998672	0.215	0.728	0.706
A_23_P391229	transcript	149175	MANEAL	1	38039183	38039242	0.061	0.656	0.512
A_23_P391228	transcript	149175	MANEAL	1	38039230	38039289	0.283	0.397	0.416
A_23_P391227	transcript	149175	MANEAL	1	38039310	38039369	0	0.038	0.014
A_23_P62838	transcript	79693	YRDC	1	38041303	38041362	0.304	0.377	0.387
A_23_P62840	transcript	79693	YRDC	1	38041437	38041496	0.781	0.974	0.992
A_24_P718973	transcript	127687	C1orf122	1	38047505	38047564	0.069	0.67	0.546
A_24_P637988	transcript	127687	C1orf122	1	38047535	38047594	0.299	0.409	0.425
A_24_P718965	transcript	127687	C1orf122	1	38047618	38047677	0.649	0.661	0.709
A_24_P637982	transcript	127687	C1orf122	1	38047638	38047697	0.328	0.358	0.377
A_24_P932579	transcript	4520	MTF1	1	38049276	38049332	0.479	0.359	0.383
A_23_P74241	transcript	4520	MTF1	1	38053225	38053284	0.191	0.09	0.091
A_23_P74244	transcript	4520	MTF1	1	38053296	38053355	0	0	0
A_23_P85640	transcript	3633	INPP5B	1	38100459	38100518	0.675	0.703	0.851
A_24_P332803	transcript	3633	INPP5B	1	38100623	38100682	0.059	0.726	0.093
A_24_P332806	transcript	3633	INPP5B	1	38102573	38102632	0.294	0.655	0.448
A_23_P85646	transcript	3633	INPP5B	1	38104023	38104082	0.888	0.456	0.798
A_23_P85647	transcript	3633	INPP5B	1	38104129	38104147	0.424	0	0.005
A_23_P147265	transcript	10946	SF3A3	1	38195885	38195944	0.021	0.015	0.013
A_23_P147269	transcript	10946	SF3A3	1	38195989	38196048	0.112	0.038	0.039
A_32_P63913	transcript	10946	SF3A3	1	38198405	38198434	0.362	0.495	0.572
A_24_P152978	transcript	10946	SF3A3	1	38207672	38207723	0.594	0.524	0.63
A_23_P114834	transcript	2275	FHL3	1	38235244	38235303	0	0.065	0
A_23_P114839	transcript	2275	FHL3	1	38235984	38236043	0	0.005	0
A_23_P11774	transcript	51118	UTP11L	1	38261869	38261928	0.523	0.002	0.002
A_23_P11772	transcript	51118	UTP11L	1	38261962	38262021	0.534	0.047	0.06
A_32_P77977	transcript	51118	UTP11L	1	38262540	38262599	0.96	0.413	0.527
A_24_P131292	transcript	5453	POU3F1	1	38283762	38283821	0.137	0.728	0.475
A_24_P131293	transcript	5453	POU3F1	1	38284006	38284065	0.211	0.242	0.281
A_23_P97034	transcript	5453	POU3F1	1	38284040	38284099	0.936	0.015	0.023
A_23_P97038	transcript	5453	POU3F1	1	38284091	38284150	0.733	0.09	0.124
A_23_P97039	transcript	5453	POU3F1	1	38284185	38284244	0.01	0.032	0.013
A_24_P476533	transcript	NA	NA	1	38603317	38603376	0.237	NA	0.347
A_24_P401090	transcript	400750	LOC400750	1	38948541	38948564	0.002	NA	0.006
A_23_P97621	transcript	64121	RRAGC	1	39077603	39077661	0.107	0.174	0.107
A_23_P97623	transcript	64121	RRAGC	1	39077899	39077958	0.176	0.202	0.177
A_23_P86230	transcript	26292	MYCBP	1	39102457	39102516	0	0.189	0
A_23_P201650	transcript	26292	MYCBP	1	39102499	39102558	0.034	0.612	0.034
A_23_P201655	transcript	26292	MYCBP	1	39102890	39102949	0.105	0.499	0.105
A_23_P74828	transcript	81025	GJA9	1	39112743	39112802	0.333	0	0.101
A_23_P74829	transcript	81025	GJA9	1	39112817	39112876	0.214	0.147	0.215
A_23_P359609	transcript	81025	GJA9	1	39113332	39113391	0.032	0.254	0.032
A_32_P214341	transcript	100131576	LOC100131576	1	39114336	39114395	0.002	0.003	0.002
A_32_P214340	transcript	100131576	LOC100131576	1	39114346	39114405	0.953	0.439	0.854
A_32_P46563	transcript	100130627	LOC100130627	1	39124065	39124121	0.023	0.29	0.023
A_32_P46571	transcript	54933	RHBDL2	1	39124102	39124161	0.181	0.657	0.184
A_23_P63430	transcript	54933	RHBDL2	1	39124759	39124818	0.011	0.056	0.011
A_23_P63432	transcript	54933	RHBDL2	1	39124867	39124926	0.757	0.841	0.842
A_24_P225534	transcript	54933	RHBDL2	1	39153909	39153968	0	0.025	0
A_24_P935864	transcript	NA	NA	1	39230448	39230507	0.671	0.598	0.813
A_23_P256148	transcript	79647	AKIRIN1	1	39242394	39242453	0.004	0.768	0.004
A_24_P413610	transcript	79647	AKIRIN1	1	39242470	39242529	0.248	0.852	0.38
A_23_P256142	transcript	79647	AKIRIN1	1	39242771	39242830	0.442	0.256	0.481
A_23_P10463	transcript	4725	NDUFS5	1	39272769	39272828	0.501	0.285	0.435
A_23_P10461	transcript	4725	NDUFS5	1	39272789	39272848	0	0.082	0
A_24_P418641	transcript	23499	MACF1	1	39521473	39521532	0.221	NA	0.31
A_24_P418637	transcript	23499	MACF1	1	39522395	39522444	0.258	NA	0.351
A_24_P912372	transcript	643314	KIAA0754	1	39654350	39654409	0.407	NA	0.491
A_23_P391778	transcript	23499	MACF1	1	39724211	39724270	0.015	0.279	0.076
A_23_P217850	transcript	23499	MACF1	1	39725093	39725152	0.075	0.591	0.26
A_23_P217851	transcript	23499	MACF1	1	39725133	39725192	0.505	0.217	0.291
A_23_P115118	transcript	353500	BMP8A	1	39730316	39730375	0.054	0.12	0.086
A_32_P124833	transcript	NA	NA	1	39754507	39754514	0.364	0.387	0.487
A_23_P126508	transcript	728557	LOC728557	1	39759769	39759828	0.502	0.176	0.245
A_24_P315922	transcript	728448	LOC728448	1	39760606	39760665	0.001	0.595	0.031
A_24_P315921	transcript	728448	LOC728448	1	39760721	39760764	0.711	0.898	0.959
A_23_P85922	transcript	353500	BMP8A	1	39767531	39767590	0.102	0.644	0.375
A_23_P51716	transcript	8761	PABPC4	1	39803413	39803472	0.188	0.614	0.188
A_23_P51718	transcript	8761	PABPC4	1	39803609	39803637	0.687	0.471	0.765
A_23_P430658	transcript	26508	HEYL	1	39862428	39862487	0.017	0.041	0.029
A_23_P430659	transcript	26508	HEYL	1	39862490	39862549	0.869	0.124	0.139
A_23_P46245	transcript	26508	HEYL	1	39864714	39864773	0.893	0.013	0.014
A_23_P97310	transcript	84618	NT5C1A	1	39897455	39897514	0.034	0.012	0.011
A_24_P113956	transcript	84618	NT5C1A	1	39897652	39897711	0.628	0.381	0.421
A_24_P113960	transcript	84618	NT5C1A	1	39897681	39897740	0.569	0.356	0.396
A_24_P139661	transcript	51440	HPCAL4	1	39917294	39917353	0.299	0.264	0.284
A_24_P139665	transcript	51440	HPCAL4	1	39917529	39917588	0.011	0.251	0.157
A_23_P103725	transcript	51440	HPCAL4	1	39920203	39920262	0.395	0.159	0.173
A_23_P74526	transcript	10450	PPIE	1	39983714	39983757	0.162	0.054	0.052
A_23_P74524	transcript	10450	PPIE	1	39987202	39987261	0.01	0.002	0.001
A_23_P74518	transcript	10450	PPIE	1	39991894	39991953	0.893	0.473	0.506
A_24_P54083	transcript	NA	NA	1	39994836	39994895	0.377	0.931	0.937
A_24_P54080	transcript	NA	NA	1	39994900	39994959	0.03	0.072	0.067
A_23_P380939	transcript	656	BMP8B	1	39997326	39997385	0.108	0.675	0.577
A_24_P937842	transcript	NA	NA	1	39999111	39999170	0.222	0.369	0.377
A_24_P85119	transcript	64064	OXCT2	1	40004372	40004431	0.578	0.394	0.419
A_24_P85123	transcript	64064	OXCT2	1	40004412	40004471	0.592	0.261	0.276
A_24_P85125	transcript	64064	OXCT2	1	40004441	40004500	0	0	0
A_23_P137902	transcript	64064	OXCT2	1	40008065	40008124	0.006	0.034	0.025
A_23_P137896	transcript	64064	OXCT2	1	40008635	40008694	0.336	0.467	0.491
A_32_P780862	transcript	656	BMP8B	1	40012662	40012715	0.264	0.085	0.094
A_23_P115119	transcript	656	BMP8B	1	40026700	40026759	0.029	0.741	0.417
A_23_P149290	transcript	54802	TRIT1	1	40079388	40079447	0.408	NA	0.495
A_23_P12062	transcript	54802	TRIT1	1	40079448	40079507	0.043	NA	0.102
A_24_P156753	transcript	4610	MYCL1	1	40138018	40138077	0.01	0.141	0.011
A_24_P156757	transcript	4610	MYCL1	1	40138100	40138159	0.238	0.235	0.268
A_23_P160667	transcript	4610	MYCL1	1	40138929	40138988	0.304	0.092	0.249
A_23_P160668	transcript	4610	MYCL1	1	40138940	40138999	0.979	0.851	0.989
A_24_P173865	transcript	84879	MFSD2	1	40193962	40194021	0.188	0.712	0.221
A_24_P173863	transcript	84879	MFSD2	1	40194002	40194061	0.007	0.886	0.007
A_23_P253784	transcript	84879	MFSD2	1	40194869	40194928	0.924	0.585	0.903
A_23_P253783	transcript	84879	MFSD2	1	40194889	40194948	0.635	0.153	0.5
A_23_P253781	transcript	84879	MFSD2	1	40194929	40194988	0.017	0.032	0.015
A_23_P43820	transcript	84879	MFSD2	1	40206680	40206736	0.756	0.331	0.686
A_23_P43818	transcript	84879	MFSD2	1	40206912	40206971	0.139	0.287	0.154
A_23_P43817	transcript	84879	MFSD2	1	40207918	40207977	0.241	0.005	0.086
BC011587_1_2075	transcript	84879	MFSD2	1	40208155	40208214	0.002	0.224	0.002
A_24_P62615	transcript	10487	CAP1	1	40308708	40308767	0.939	0.137	0.659
A_23_P148901	transcript	10487	CAP1	1	40310176	40310235	0.082	0.673	0.084
[truncated: 71,755 more rows]
